# Supplementary material for: Proteomic and transcriptomic study of brain microvessels in neonatal and adult mice
Source: PLoS One. 2017 Jan 31;12(1):e0171048. doi: 10.1371/journal.pone.0171048 (PMC5283732; doi:10.1371/journal.pone.0171048)
Supplement: S1 Table — S1A; KEGG pathways statistically enriched in microvessel proteins identified by LC-MS/MS, according to DAVID freeware, S1B; Lists of proteins in all pathways at the three ages. (XLSX) [file pone.0171048.s004.xlsx]

## Sheet: Tables captions
Supplement Table 1:	Proteins identified in forebrain microvessels at three ages
Supplementary Table 1.A: KEGG pathways statistically enriched in microvessel proteins identifed by LC-MS/MS, according to DAVID freeware
A click on protein numbers activates a link to protein list
Statistical significance of pathway enrichment		p < 0.001
Color codes are used to help vizualisation of p value ranges:		p < 0.01
		p < 0.05
Supplementary Table 1.B: Lists of proteins in all pathways at the three ages*
Protein count threshold	n = 2 independent occurrences
*; Proteins associated with pathways are indicated whichever pathway is significantly enriched at the 3 ages					+	significantly enriched pathway
					+	not significantly enriched pathway

## Sheet: S 1.A Pathways and links
S1.A: Pathways significantly represented in P5, P10 and/or adult fMV according to KEGG database
				Click on protein numbers to activate link to protein list
		P5		P10		Adults
KEGG Term	Proteins in pathways	Proteins*	p-Value#	Proteins	p-Value	Proteins	p-Value	Detection time
Parkinson's disease	133	ADP/ATP translocase 2	3.4e-17	36	2.3e-13	44	1.6e-20	Constant
Huntington's disease	183	43	4.4e-15	40	1.3e-11	50	2.3e-19
Oxidative phosphorylation	130	36	5.7e-15	34	3.4e-12	42	3.6e-19
Ribosome	89	28	3.6e-13	36	1.3e-19	24	1.5e-08
Alzheimer's disease	182	37	4.9e-11	39	4.6e-11	44	7.5e-15
Citrate cycle (TCA cycle)	31	15	4.7e-10	17	8.4e-12	14	1.4e-08
Glycolysis / Gluconeogenesis	68	18	3.8e-08	18	8.9e-07	18	1e-07
Pyruvate metabolism	41	12	1.6e-05	11	0.00021	12	2.9e-05
Spliceosome	124	21	2.9e-05	28	1.3e-08	22	2.4e-05
Cardiac muscle contraction	78	16	3.7e-05	18	6.8e-06	21	3.6e-08
Butanoate metabolism	37	10	0.00021	8	0.0085	8	0.0072
Valine, leucine and isoleucine degradation	46	11	0.00026	9	0.0084	8	0.023
Amyotrophic lateral sclerosis (ALS)	57	10	0.0055	10	0.01	10	0.084
Propanoate metabolism	30	7	0.007	6	0.041	6	0.037
Phenylalanine metabolism	22	6	0.0078	5	0.05	6	0.01
Gap junction	86	12	0.011	19	6.7e-06	15	0.00082
Prion diseases	35	7	0.015	7	0.023	9	0.0012
Tryptophan metabolism	40	7	0.028	5	NS	6	NS	Specific P5
Nitrogen metabolism	23	5	0.043	5	NS	5	NS
Synthesis and degradation of ketone bodies	10	5	0.0018	4	0.023	3	NS	Early
Fatty acid metabolism	45	9	0.0041	8	0.024	6	NS
Systemic lupus erythematosus	103	11	NS	15	0.0061	11	NS	Transient
Long-term potentiation	72	6	NS	11	0.014	7	NS
Aldosterone-regulated sodium reabsorption	42	3	NS	8	0.017	4	NS
Melanogenesis	100	6	NS	13	0.027	8	NS
Neurotrophin signaling pathway	130	11	NS	15	0.04	12	NS
Proteasome	47	6	NS	13	3e-05	11	0.00053	Late
SNARE interactions in vesicular transport	38	6	NS	10	0.00054	7	0.0099
Oocyte meiosis	115	14	NS	17	0.0028	15	0.012
Tight junction	135	5	NS	16	0.027	17	0.029
ECM-receptor interaction	83	9	NS	11	0.04	11	0.034
Vitamin B6 metabolism		1	NS	0	NS	4	0.0042	Maturity
Fc gamma R-mediated phagocytosis	98	8	NS	10	NS	14	0.0078
Focal adhesion	198	15	NS	19	NS	21	0.023
Arginine and proline metabolism	53	9	0.011	8	NS	10	0.0046	Others
Pentose phosphate pathway	26	5	0.016	5	NS	6	0.0052
		*; Number of proteins detected associated with pathway
		#; p value of enrichment significance according to Fisher's test

## Sheet: S 1.B Proteins in path and age 
Microvessel proteins in pathways significantly enriched at the 3 ages; Alzheimer's disease (A3); Amyotrophic lateral sclerosis (A57); Butanoate metabolism (A73); Cardiac muscle contraction (A87); Citrate cycle (TCA cycle) (A115); Gap junction (A137); Glycolysis/Gluconeogenesis (A160); Huntington's disease (A183); Oxydative phosphorylation (A244); Parkinson's disease (A297); Phenylalanine metaboli…					Microvessel Proteins in pathways significantly enriched at P5 and (P10 or adult); Tryptophane metabolism (F3); Nitrogen metabolism (F 15); Synthesis and degradation of ketone bodies (F23); Fatty acid metabolism (F32); Arginine and proline metabolism (F45); Pentosephosphatepathway (F59).					Microvessel Proteins in pathways significantly enriched at P10 and/or in adult; Systemic lupus erythematosus (K3); Long term potentiation (K22); Aldosterone regulated sodium reabsorption (K37); Melanogenesis (K49); Neurotrophin signaling pathway (K66); Proteasome (K85); SNARE interaction in vesicular transport (K102); Oocyte meiosis (K116); Tight junctions (K140); ECM-receptor interaction (K164);…
Alzheimer's disease					Tryptophan metabolism					Systemic lupus erythematosus
Proteins	P5	P10	Ad		Proteins	P5	P10	Ad		Proteins	P5	P10	Ad
3-hydroxyacyl-CoA dehydrogenase type-2	+	+	+		acetyl-CoA acetyltransferase, cytosolic	+				alpha-actinin-4	+	+	+
alpha-synuclein	+	+	+		acetyl-CoA acetyltransferase, mitochondrial precursor	+	+	+		Chromobox protein homolog 3	+	+	+
apolipoprotein E precursor	+	+	+		aldehyde dehydrogenase, mitochondrial precursor	+	+	+		core histone macro-H2A.1 isoform 1		+	+
ATP synthase F(0) complex subunit B1, mitochondrial precursor	+	+	+		amine oxidase [flavin-containing] A	+	+	+		core histone macro-H2A.2	+	+	+
ATP synthase F0 subunit 8		+	+		amine oxidase [flavin-containing] B	+		+		Hist1h4d protein	+	+	+
ATP synthase subunit alpha, mitochondrial precursor	+	+	+		catalase	+	+	+		histone H2A type 2-B		+
ATP synthase subunit beta, mitochondrial precursor	+	+	+		trifunctional enzyme subunit alpha, mitochondrial precursor	+	+	+		histone H2A.Z	+	+	+
ATP synthase subunit d, mitochondrial	+	+	+		N =	7	5	6		histone H2AX	+	+	+
ATP synthase subunit delta, mitochondrial precursor	+	+	+							histone H2B type 1-A	+	+	+
ATP synthase subunit gamma, mitochondrial isoform a	+	+	+		Nitrogen metabolism					histone H2B type 1-F/J/L	+	+	+
ATP synthase subunit O, mitochondrial precursor	+	+	+		Proteins	P5	P10	Ad		histone H2B type 2-E		+
ATP synthase-coupling factor 6, mitochondrial precursor	+	+	+		carbonic anhydrase 1	+	+	+		histone H2B type 3-B	+	+
calmodulin	+	+	+		carbonic anhydrase 2	+	+	+		histone H3,2	+	+	+
caspase-3	+				carbonic anhydrase 4 precursor	+	+	+		small nuclear ribonucleoprotein Sm D3		+	+
cyclin-dependent kinase 5		+	+		glutamate dehydrogenase 1, mitochondrial precursor	+	+	+		small nuclear ribonucleoprotein-associated protein B	+	+
cytochrome b-c1 complex subunit 1, mitochondrial precursor	+	+	+		glutamine synthetase	+	+	+		N =	11	15	11
cytochrome b-c1 complex subunit 2, mitochondrial precursor	+	+	+		N =	5	5	5
cytochrome b-c1 complex subunit 7	+	+	+							Long-term potentiation
cytochrome b-c1 complex subunit 8	+		+		Synthesis and degradation of ketone bodies					Proteins	P5	P10	Ad
cytochrome b-c1 complex subunit Rieske, mitochondrial	+		+		Proteins	P5	P10	Ad		calcium/calmodulin-dependent protein kinase type II subunit alpha isoform 2	+	+	+
cytochrome c oxidase subunit 4 isoform 1, mitochondrial precursor	+	+	+		acetyl-CoA acetyltransferase, cytosolic	+				calcium/calmodulin-dependent protein kinase type II subunit beta isoform 2	+	+	+
cytochrome c oxidase subunit 5A, mitochondrial precursor	+	+	+		acetyl-CoA acetyltransferase, mitochondrial precursor	+	+	+		calcium/calmodulin-dependent protein kinase type II subunit delta isoform 3		+
cytochrome c oxidase subunit 6C	+	+	+		D-beta-hydroxybutyrate dehydrogenase, mitochondrial precursor	+	+	+		calcium/calmodulin-dependent protein kinase type II subunit gamma isoform 3		+
cytochrome c oxidase subunit 7A-related protein, mitochondrial isoform 2			+		hydroxymethylglutaryl-CoA synthase, mitochondrial precursor	+	+			calmodulin	+	+	+
cytochrome c oxidase subunit II	+	+	+		succinyl-CoA:3-ketoacid coenzyme A transferase 1, mitochondrial precursor	+	+	+		ERK2		+	+
cytochrome c, somatic	+	+	+		N =	5	4	3		guanine nucleotide-binding protein G(q) subunit alpha	+	+	+
cytochrome c1, heme protein, mitochondrial	+	+	+							mitogen-activated protein kinase 3		+
ERK2		+			Fatty acid metabolism					ras-related protein Rap-1A precursor	+	+	+
glyceraldehyde-3-phosphate dehydrogenase	+	+	+		Proteins	P5	P10	Ad		serine/threonine-protein phosphatase 2B catalytic subunit alpha isoform	+	+	+
guanine nucleotide-binding protein G(q) subunit alpha	+	+	+		3-ketoacyl-CoA thiolase, mitochondrial	+	+	+		similar to calcium binding protein P22		+
microtubule-associated protein tau isoform e	+	+	+		acetyl-CoA acetyltransferase, cytosolic	+				N =	6	11	7
mitogen-activated protein kinase 3		+	+		acetyl-CoA acetyltransferase, mitochondrial precursor	+	+	+
NADH dehydrogenase [ubiquinone] 1 alpha subcomplex subunit 4		+			aldehyde dehydrogenase, mitochondrial precursor	+	+	+		Aldosterone-regulated sodium reabsorption
NADH dehydrogenase [ubiquinone] 1 alpha subcomplex subunit 7			+		enoyl-CoA delta isomerase 1, mitochondrial precursor	+	+			Proteins	P5	P10	Ad
NADH dehydrogenase [ubiquinone] 1 alpha subcomplex subunit 8	+	+	+		Long-chain specific acyl-CoA dehydrogenase, mitochondrial	+	+	+		ERK2		+
NADH dehydrogenase [ubiquinone] 1 alpha subcomplex subunit 9, mitochondrial			+		long-chain-fatty-acid--CoA ligase 1	+	+	+		Isoform 2 of Na(+)/H(+) exchange regulatory cofactor NHE-RF2	+	+	+
NADH dehydrogenase [ubiquinone] 1 beta subcomplex subunit 10		+	+		trifunctional enzyme subunit alpha, mitochondrial precursor	+	+	+		mitogen-activated protein kinase 3		+	+
NADH dehydrogenase [ubiquinone] 1 beta subcomplex subunit 4	+	+	+		trifunctional enzyme subunit beta, mitochondrial precursor	+	+			sodium/potassium-transporting ATPase subunit alpha-1 precursor	+	+	+
NADH dehydrogenase [ubiquinone] 1 beta subcomplex subunit 5, mitochondrial precursor	+		+		N =	9	8	6		sodium/potassium-transporting ATPase subunit alpha-2 precursor		+
NADH dehydrogenase [ubiquinone] 1 beta subcomplex subunit 7	+		+							sodium/potassium-transporting ATPase subunit alpha-3		+
NADH dehydrogenase [ubiquinone] 1 beta subcomplex subunit 8, mitochondrial precursor	+		+		Arginine and proline metabolism					sodium/potassium-transporting ATPase subunit beta-1	+	+	+
NADH dehydrogenase [ubiquinone] flavoprotein 1, mitochondrial precursor	+	+	+		Proteins	P5	P10	Ad		sodium/potassium-transporting ATPase subunit beta-3		+
NADH dehydrogenase [ubiquinone] flavoprotein 2, mitochondrial	+		+		aldehyde dehydrogenase, mitochondrial precursor	+	+	+		N =	3	8	4
NADH dehydrogenase [ubiquinone] iron-sulfur protein 3, mitochondrial precursor		+	+		amine oxidase [flavin-containing] A	+	+	+
NADH dehydrogenase [ubiquinone] iron-sulfur protein 4, mitochondrial			+		amine oxidase [flavin-containing] B	+		+		Melanogenesis
NADH dehydrogenase [ubiquinone] iron-sulfur protein 7, mitochondrial precursor		+			aspartate aminotransferase, cytoplasmic	+	+	+		Proteins	P5	P10	Ad
NADH-ubiquinone oxidoreductase 75 kDa subunit, mitochondrial precursor	+	+	+		aspartate aminotransferase, mitochondrial	+	+	+		calcium/calmodulin-dependent protein kinase type II subunit alpha isoform 2	+	+	+
serine/threonine-protein phosphatase 2B catalytic subunit alpha isoform	+	+	+		creatine kinase B-type	+	+	+		calcium/calmodulin-dependent protein kinase type II subunit beta isoform 2	+	+	+
similar to calcium binding protein P22		+			creatine kinase U-type, mitochondrial precursor	+	+	+		calcium/calmodulin-dependent protein kinase type II subunit delta isoform 3		+
succinate dehydrogenase [ubiquinone] flavoprotein subunit, mitochondrial precursor	+	+			glutamate dehydrogenase 1, mitochondrial precursor	+	+	+		calcium/calmodulin-dependent protein kinase type II subunit gamma isoform 3		+
N =	37	39	44		glutamine synthetase	+	+	+		calmodulin	+	+	+
					Pyrroline-5-carboxylate reductase 3			+		catenin beta-1		+	+
Amyotrophic lateral sclerosis (ALS)					N =	9	8	10		ERK2		+
Proteins	P5	P10	Ad							guanine nucleotide-binding protein G(i) subunit alpha-1		+	+
caspase-3	+				Pentose phosphate pathway					guanine nucleotide-binding protein G(i) subunit alpha-2	+	+	+
catalase	+	+	+		Proteins	P5	P10	Ad		guanine nucleotide-binding protein G(o) subunit alpha isoform B	+	+
cytochrome c, somatic	+	+	+		6-phosphofructokinase type C		+	+		guanine nucleotide-binding protein G(q) subunit alpha	+	+	+
excitatory amino acid transporter 2 isoform 2	+	+	+		fructose-bisphosphate aldolase A isoform 2	+	+	+		Guanine nucleotide-binding protein G(s) subunit alpha isoforms short		+
Glutathione peroxidase 1	+	+	+		fructose-bisphosphate aldolase C	+	+	+		mitogen-activated protein kinase 3		+	+
neurofilament heavy polypeptide	+	+	+		glucose-6-phosphate isomerase	+	+	+		N =	6	13	8
neurofilament light polypeptide	+	+	+		phosphoglucomutase-2	+		+
Neurofilament medium polypeptide	+	+	+		transketolase	+	+	+		Neurotrophin signaling pathway
ras-related protein Rab-5A		+	+		N =	5	5	6		Proteins	P5	P10	Ad
serine/threonine-protein phosphatase 2B catalytic subunit alpha isoform	+	+	+							14-3-3 protein epsilon	+	+	+
superoxide dismutase [Cu-Zn]	+		+							14-3-3 protein eta	+	+	+
similar to calcium binding protein P22		+								14-3-3 protein gamma	+	+	+
N =	10	10	10							14-3-3 protein zeta/delta isoform 1	+	+	+
										calcium/calmodulin-dependent protein kinase type II subunit alpha isoform 2	+	+	+
Butanoate metabolism										calcium/calmodulin-dependent protein kinase type II subunit beta isoform 2	+	+	+
Proteins	P5	P10	Ad							calcium/calmodulin-dependent protein kinase type II subunit delta isoform 3		+
4-aminobutyrate aminotransferase, mitochondrial isoform 2 precursor	+		+							calcium/calmodulin-dependent protein kinase type II subunit gamma isoform 3		+
acetyl-CoA acetyltransferase, cytosolic	+									calmodulin	+	+	+
acetyl-CoA acetyltransferase, mitochondrial precursor	+	+	+							ERK2		+
aldehyde dehydrogenase, mitochondrial precursor	+	+	+							Isoform 2 of 14-3-3 protein theta	+	+	+
D-beta-hydroxybutyrate dehydrogenase, mitochondrial precursor	+	+	+							Isoform Short of 14-3-3 protein beta/alpha	+	+	+
hydroxymethylglutaryl-CoA synthase, mitochondrial precursor	+	+								mitogen-activated protein kinase 3		+	+
pyruvate dehydrogenase E1 component subunit alpha, somatic form, mitochondrial precursor	+	+	+							ras-related protein Rap-1A precursor	+	+	+
pyruvate dehydrogenase E1 component subunit beta, mitochondrial precursor	+	+	+							rh+K67:K82o GDP-dissociation inhibitor 1	+	+	+
succinyl-CoA:3-ketoacid coenzyme A transferase 1, mitochondrial precursor	+	+	+							N =	11	15	12
trifunctional enzyme subunit alpha, mitochondrial precursor	+	+	+
N =	10	8	8							Proteasome
										Proteins	P5	P10	Ad
Cardiac muscle contraction										26S protease regulatory subunit 7		+
Proteins	P5	P10	Ad							protease (prosome, macropain) 26S subunit, ATPase 5, isoform CRA_c		+
ATP synthase F0 subunit 8		+	+							proteasome subunit alpha type-1	+	+	+
cytochrome b-c1 complex subunit 1, mitochondrial precursor	+	+	+							proteasome subunit alpha type-2	+	+	+
cytochrome b-c1 complex subunit 2, mitochondrial precursor	+	+	+							proteasome subunit alpha type-3		+	+
cytochrome b-c1 complex subunit 7	+	+	+							proteasome subunit alpha type-4		+	+
cytochrome b-c1 complex subunit 8	+		+							proteasome subunit alpha type-7	+	+	+
cytochrome b-c1 complex subunit Rieske, mitochondrial	+		+							proteasome subunit beta type-1 precursor		+	+
cytochrome c oxidase subunit 4 isoform 1, mitochondrial precursor	+	+	+							proteasome subunit beta type-2		+	+
cytochrome c oxidase subunit 5A, mitochondrial precursor	+	+	+							proteasome subunit beta type-3		+	+
cytochrome c oxidase subunit 6C	+	+	+							proteasome subunit beta type-4 precursor	+	+	+
cytochrome c oxidase subunit 7A-related protein, mitochondrial isoform 2			+							proteasome subunit beta type-5	+	+	+
cytochrome c oxidase subunit II	+	+	+							proteasome subunit beta type-6 precursor	+	+	+
cytochrome c1, heme protein, mitochondrial	+	+	+							N =	6	13	11
sodium/potassium-transporting ATPase subunit alpha-1 precursor		+
sodium/potassium-transporting ATPase subunit alpha-2 precursor	+	+	+							SNARE interactions in vesicular transport
sodium/potassium-transporting ATPase subunit alpha-3		+	+							Proteins	P5	P10	Ad
sodium/potassium-transporting ATPase subunit beta-1	+	+	+							synaptosomal-associated protein 23 isoform b		+
sodium/potassium-transporting ATPase subunit beta-2			+							synaptosomal-associated protein 25	+	+	+
sodium/potassium-transporting ATPase subunit beta-3		+								syntaxin-12	+	+
tropomyosin alpha-1 chain isoform 1		+	+							syntaxin-1A	+	+	+
tropomyosin alpha-1 chain isoform 3	+									syntaxin-1B	+	+	+
Tropomyosin alpha-3 chain	+	+	+							Syntaxin-7		+	+
tropomyosin alpha-4 chain	+	+	+							vesicle-associated membrane protein 1 isoform a	+	+	+
tropomyosin beta chain isoform 1	+		+							vesicle-associated membrane protein 2	+	+	+
voltage-dependent calcium channel beta-3 subunit		+	+							Vesicle-associated membrane protein 3		+	+
N =	16	18	21							vesicle-trafficking protein SEC22b precursor		+
										N =	6	10	7
Citrate cycle (TCA cycle)
Proteins	P5	P10	Ad							Oocyte meiosis
aconitate hydratase, mitochondrial precursor	+	+	+							Proteins	P5	P10	Ad
citrate synthase, mitochondrial precursor	+	+	+							14-3-3 protein epsilon	+	+	+
Dihydrolipoyl dehydrogenase	+	+	+							14-3-3 protein eta	+	+	+
dihydrolipoyllysine-residue acetyltransferase component of pyruvate dehydrogenase complex, mitochondrial	+	+	+							14-3-3 protein gamma	+	+	+
dihydrolipoyllysine-residue succinyltransferase component of 2-oxoglutarate dehydrogenase complex, mitochondrial	+	+	+							14-3-3 protein zeta/delta isoform 1	+	+	+
fumarate hydratase, mitochondrial precursor	+	+	+							calcium/calmodulin-dependent protein kinase type II subunit alpha isoform 2	+	+	+
isocitrate dehydrogenase [NAD] subunit alpha, mitochondrial precursor	+	+	+							calcium/calmodulin-dependent protein kinase type II subunit beta isoform 2	+	+	+
Isocitrate dehydrogenase [NADP]	+	+	+							calcium/calmodulin-dependent protein kinase type II subunit delta isoform 3		+
isocitrate dehydrogenase [NADP], mitochondrial precursor		+								calcium/calmodulin-dependent protein kinase type II subunit gamma isoform 3		+
isocitrate dehydrogenase 3, beta subunit	+	+	+							calmodulin	+	+
malate dehydrogenase, cytoplasmic	+	+	+							Cyclin-dependent kinase 1	+	+	+
Malate dehydrogenase, mitochondrial	+		+							ERK2		+
malate dehydrogenase, mitochondrial precursor		+								Isoform 2 of 14-3-3 protein theta	+	+
pyruvate dehydrogenase E1 component subunit alpha, somatic form, mitochondrial precursor	+	+	+							cAMP-dependent protein kinase catalytic subunit beta isoform 2	+		+
pyruvate dehydrogenase E1 component subunit beta, mitochondrial precursor	+	+	+							Isoform Short of 14-3-3 protein beta/alpha	+	+	+
succinate dehydrogenase [ubiquinone] flavoprotein subunit, mitochondrial precursor	+	+								mitogen-activated protein kinase 3	+	+	+
succinyl-CoA ligase [ADP-forming] subunit beta, mitochondrial precursor	+	+	+							mitogen-activated protein kinase 3			+
succinyl-CoA ligase [GDP-forming] subunit beta, mitochondrial precursor		+								serine/threonine-protein phosphatase 2A 65 kDa regulatory subunit A alpha isoform	+	+	+
N =	15	17	14							serine/threonine-protein phosphatase 2B catalytic subunit alpha isoform		+	+
										similar to calcium binding protein P22		+	+
Gap junctions										S-phase kinase-associated protein 1A	+		+
Proteins	P5	P10	Ad							N =	14	17	15
Cyclin-dependent kinase 1	+	+	+
ERK2		+								Tight junction
Gja1 protein		+								Proteins	P5	P10	Ad
guanine nucleotide-binding protein G(i) subunit alpha-1		+	+							actin, cytoplasmic 1	+	+	+
guanine nucleotide-binding protein G(i) subunit alpha-2	+	+	+							alpha-actinin-4	+	+	+
guanine nucleotide-binding protein G(q) subunit alpha	+	+	+							band 4.1-like protein 3	+		+
Guanine nucleotide-binding protein G(s) subunit alpha isoforms short		+	+							casein kinase II subunit alpha		+
guanine nucleotide-binding protein subunit alpha-11		+	+							catenin beta-1		+	+
mitogen-activated protein kinase 3		+	+							claudin-11	+	+	+
tight junction protein ZO-1 isoform 1	+	+								guanine nucleotide-binding protein G(i) subunit alpha-1		+	+
tubulin alpha-1A chain	+	+	+							guanine nucleotide-binding protein G(i) subunit alpha-2	+	+	+
tubulin alpha-1C chain	+	+	+							myosin light chain, regulatory B-like	+	+	+
tubulin alpha-4A chain		+								myosin regulatory light polypeptide 9 isoform 1	+	+	+
tubulin beta-2A chain	+	+	+							Myosin-10	+	+	+
tubulin beta-2B chain	+	+	+							myosin-9	+	+
tubulin beta-3 chain	+	+	+							Purkinje cell protein 4	+		+
tubulin beta-4A chain	+	+	+							ras-related protein R-Ras precursor			+
tubulin beta-4B chain	+	+	+							ras-related protein R-Ras2 precursor	+	+	+
tubulin beta-5 chain	+	+	+							Serine/threonine-protein phosphatase			+
N =	12	19	15							serine/threonine-protein phosphatase 2A 65 kDa regulatory subunit A alpha isoform	+	+	+
										spectrin beta chain, non-erythrocytic 1 isoform 1	+	+	+
Glycolysis / Gluconeogenesis										tight junction protein ZO-1 isoform 1	+	+	+
Proteins	P5	P10	Ad							Y-box-binding protein 3 short isoform		+
6-phosphofructokinase type C		+	+							N =	14	16	17
aldehyde dehydrogenase, mitochondrial precursor	+	+	+
alpha-enolase	+	+	+							ECM-receptor interaction
bisphosphoglycerate mutase	+	+								Proteins	P5	P10	Ad
Dihydrolipoyl dehydrogenase	+	+	+							collagen alpha-1(VI) chain precursor		+	+
dihydrolipoyllysine-residue acetyltransferase component of pyruvate dehydrogenase complex, mitochondrial	+	+	+							collagen alpha-2(I) chain precursor	+	+	+
fructose-bisphosphate aldolase A isoform 2	+	+	+							collagen alpha-2(IV) chain preproprotein	+	+	+
fructose-bisphosphate aldolase C	+	+	+							Fibronectin	+	+	+
gamma-enolase	+	+	+							Isoform 2 of Collagen alpha-1(I) chain	+	+	+
glucose-6-phosphate isomerase	+	+	+							laminin subunit alpha-5 precursor	+	+
glyceraldehyde-3-phosphate dehydrogenase	+	+	+							laminin beta 2	+		+
L-lactate dehydrogenase B chain	+	+	+							laminin subunit alpha-2 precursor	+		+
phosphoglucomutase-2	+		+							Laminin subunit alpha-4 precursor			+
phosphoglycerate kinase 1	+	+	+							laminin subunit alpha-5 precursor	+		+
phosphoglycerate mutase 1	+	+	+							laminin subunit beta-2 precursor	+	+
pyruvate dehydrogenase E1 component subunit alpha, somatic form, mitochondrial precursor	+	+	+							Laminin subunit gamma-1	+	+	+
pyruvate dehydrogenase E1 component subunit beta, mitochondrial precursor	+	+	+							laminin-2 alpha2 chain precursor	+	+
pyruvate kinase, muscle isoform M2	+	+	+							Leukocyte surface antigen CD47	+	+	+
triosephosphate isomerase	+	+	+							similar to procollagen, type VI, alpha 2 isoform 1		+
N =	18	18	18							N =	12	11	11
Huntington's disease										Vitamin B6 metabolism
Proteins	P5	P10	Ad							Proteins	P5	P10	Ad
ADP/ATP translocase 1	+	+	+							phosphoserine aminotransferase isoform 1			+
ADP/ATP translocase 2	+	+	+							pyridoxal kinase			+
AP-2 complex subunit beta isoform b			+							pyridoxal phosphate phosphatase			+
AP-2 complex subunit mu	+	+	+							pyridoxine-5'-phosphate oxidase	+		+
ATP synthase F(0) complex subunit B1, mitochondrial precursor	+	+	+							N =	1	0	4
AP-2 complex subunit beta isoform b		+	+
ATP synthase subunit alpha, mitochondrial precursor	+	+	+							Fc gamma R-mediated phagocytosis
ATP synthase subunit beta, mitochondrial precursor	+	+	+							Proteins	P5	P10	Ad
ATP synthase subunit d, mitochondrial	+	+	+							Actin-related protein 2/3 complex subunit 3	+	+	+
ATP synthase subunit delta, mitochondrial precursor	+	+	+							actin-related protein 2/3 complex subunit 4 isoform 1	+	+	+
ATP synthase subunit gamma, mitochondrial isoform a	+	+	+							Actin-related protein 2/3 complex subunit 5-like protein			+
ATP synthase subunit O, mitochondrial precursor	+	+	+							amphiphysin	+		+
ATP synthase-coupling factor 6, mitochondrial precursor	+	+	+							Cofilin-1	+	+	+
caspase-3	+									cofilin-2	+	+	+
clathrin heavy chain 1	+	+	+							Dynamin-1	+	+	+
clathrin light chain A	+	+								lipid phosphate phosphohydrolase 3			+
clathrin light chain A isoform c			+							MARCKS-related protein	+	+	+
Clathrin light chain B			+							mitogen-activated protein kinase 3		+	+
cytochrome b-c1 complex subunit 1, mitochondrial precursor	+	+	+							myristoylated alanine-rich C-kinase substrate	+	+	+
cytochrome b-c1 complex subunit 2, mitochondrial precursor	+	+	+							Serine/threonine-protein kinase PAK 1			+
cytochrome b-c1 complex subunit 7	+	+	+							similar to phosphatidylinositol-4-phosphate 5-kinase, type II, beta isoform 2		+	+
cytochrome b-c1 complex subunit 8	+		+							wiskott-Aldrich syndrome protein family member 1		+	+
cytochrome c oxidase subunit 4 isoform 1, mitochondrial precursor		+								N =	8	10	14
cytochrome b-c1 complex subunit Rieske, mitochondrial	+		+
cytochrome c oxidase subunit 4 isoform 1, mitochondrial precursor	+		+							Focal adhesion
cytochrome c oxidase subunit 5A, mitochondrial precursor	+		+							Proteins	P5	P10	Ad
cytochrome c oxidase subunit 6C	+		+							actin, cytoplasmic 1	+	+	+
cytochrome c oxidase subunit 7A-related protein, mitochondrial isoform 2			+							alpha-actinin-4	+	+	+
cytochrome c oxidase subunit II	+	+	+							catenin beta-1		+	+
cytochrome c, somatic	+	+	+							caveolin-1 isoform 1	+	+	+
cytochrome c1, heme protein, mitochondrial	+	+	+							caveolin-2 isoform 1			+
dynactin subunit 2 isoform 3	+	+								collagen alpha-1(VI) chain precursor		+	+
Dynactin subunit 2			+							collagen alpha-2(I) chain precursor	+	+	+
Glutathione peroxidase 1	+	+	+							collagen alpha-2(IV) chain preproprotein	+	+	+
guanine nucleotide-binding protein G(q) subunit alpha	+	+	+							Fibronectin	+	+	+
NADH dehydrogenase [ubiquinone] 1 alpha subcomplex subunit 4		+								Filamin-A	+	+	+
NADH dehydrogenase [ubiquinone] 1 alpha subcomplex subunit 7			+							Isoform 2 of Collagen alpha-1(I) chain	+	+	+
NADH dehydrogenase [ubiquinone] 1 alpha subcomplex subunit 8	+	+	+							laminin beta 2	+	+	+
NADH dehydrogenase [ubiquinone] 1 alpha subcomplex subunit 9, mitochondrial			+							laminin subunit alpha-2 precursor	+	+	+
NADH dehydrogenase [ubiquinone] 1 beta subcomplex subunit 10		+	+							Laminin subunit alpha-4 precursor			+
NADH dehydrogenase [ubiquinone] 1 beta subcomplex subunit 4	+	+	+							laminin subunit alpha-5 precursor	+	+	+
NADH dehydrogenase [ubiquinone] 1 beta subcomplex subunit 5, mitochondrial precursor	+		+							Laminin subunit gamma-1	+	+	+
NADH dehydrogenase [ubiquinone] 1 beta subcomplex subunit 7	+		+							mitogen-activated protein kinase 3		+	+
NADH dehydrogenase [ubiquinone] 1 beta subcomplex subunit 8, mitochondrial precursor	+		+							myosin light chain, regulatory B-like	+	+	+
NADH dehydrogenase [ubiquinone] flavoprotein 1, mitochondrial precursor	+	+	+							myosin regulatory light polypeptide 9 isoform 1	+	+	+
NADH dehydrogenase [ubiquinone] flavoprotein 2, mitochondrial	+		+							ras-related protein Rap-1A precursor	+	+	+
NADH dehydrogenase [ubiquinone] iron-sulfur protein 3, mitochondrial precursor		+	+							Serine/threonine-protein kinase PAK 1			+
NADH dehydrogenase [ubiquinone] iron-sulfur protein 4, mitochondrial			+							N =	15	18	21
NADH dehydrogenase [ubiquinone] iron-sulfur protein 7, mitochondrial precursor		+
NADH-ubiquinone oxidoreductase 75 kDa subunit, mitochondrial precursor	+	+	+
protein-glutamine gamma-glutamyltransferase 2	+	+	+
succinate dehydrogenase [ubiquinone] flavoprotein subunit, mitochondrial precursor	+	+
superoxide dismutase [Cu-Zn]	+		+
superoxide dismutase [Mn], mitochondrial precursor	+	+	+
Voltage-dependent anion-selective channel protein 1	+	+	+
voltage-dependent anion-selective channel protein 2	+	+	+
voltage-dependent anion-selective channel protein 3 isoform 2	+	+	+
N =	43	40	50
Oxidative phosphorylation
Proteins	P5	P10	Ad
ATP synthase F(0) complex subunit B1, mitochondrial precursor	+	+	+
ATP synthase F0 subunit 8		+	+
ATP synthase subunit alpha, mitochondrial precursor	+	+	+
ATP synthase subunit beta, mitochondrial precursor	+	+	+
ATP synthase subunit d, mitochondrial	+	+	+
ATP synthase subunit delta, mitochondrial precursor	+	+	+
ATP synthase subunit e, mitochondrial	+	+	+
ATP synthase subunit g, mitochondrial	+	+	+
ATP synthase subunit gamma, mitochondrial isoform a	+	+	+
ATP synthase subunit O, mitochondrial precursor	+	+	+
ATP synthase-coupling factor 6, mitochondrial precursor	+	+	+
cytochrome b-c1 complex subunit 1, mitochondrial precursor	+	+	+
cytochrome b-c1 complex subunit 2, mitochondrial precursor	+	+	+
Cytochrome b-c1 complex subunit 7	+	+	+
cytochrome b-c1 complex subunit 8	+		+
cytochrome b-c1 complex subunit Rieske, mitochondrial	+		+
cytochrome c oxidase subunit 4 isoform 1, mitochondrial precursor	+	+	+
cytochrome c oxidase subunit 5A, mitochondrial precursor	+	+	+
cytochrome c oxidase subunit 6C	+	+	+
cytochrome c oxidase subunit 7A-related protein, mitochondrial isoform 2			+
cytochrome c oxidase subunit II	+	+	+
cytochrome c1, heme protein, mitochondrial	+	+	+
NADH dehydrogenase [ubiquinone] 1 alpha subcomplex subunit 4		+
NADH dehydrogenase [ubiquinone] 1 alpha subcomplex subunit 7			+
NADH dehydrogenase [ubiquinone] 1 alpha subcomplex subunit 8	+	+	+
NADH dehydrogenase [ubiquinone] 1 alpha subcomplex subunit 9, mitochondrial			+
NADH dehydrogenase [ubiquinone] 1 beta subcomplex subunit 10		+	+
NADH dehydrogenase [ubiquinone] 1 beta subcomplex subunit 4	+	+	+
NADH dehydrogenase [ubiquinone] 1 beta subcomplex subunit 5, mitochondrial precursor	+		+
NADH dehydrogenase [ubiquinone] 1 beta subcomplex subunit 7	+		+
NADH dehydrogenase [ubiquinone] 1 beta subcomplex subunit 8, mitochondrial precursor	+		+
NADH dehydrogenase [ubiquinone] flavoprotein 1, mitochondrial precursor	+	+	+
NADH dehydrogenase [ubiquinone] flavoprotein 2, mitochondrial	+		+
NADH dehydrogenase [ubiquinone] iron-sulfur protein 3, mitochondrial precursor		+	+
NADH dehydrogenase [ubiquinone] iron-sulfur protein 4, mitochondrial			+
NADH dehydrogenase [ubiquinone] iron-sulfur protein 7, mitochondrial precursor		+
NADH-ubiquinone oxidoreductase 75 kDa subunit, mitochondrial precursor	+	+	+
succinate dehydrogenase [ubiquinone] flavoprotein subunit, mitochondrial precursor	+	+
vacuolar adenosine triphosphatase subunit A	+	+	+
V-type proton ATPase 16 kDa proteolipid subunit			+
V-type proton ATPase 116 kDa subunit a isoform 1 isoform 4	+	+
V-type proton ATPase 16 kDa proteolipid subunit	+
V-type proton ATPase subunit B, brain isoform	+	+
V-type proton ATPase subunit C 1	+	+
V-type proton ATPase subunit B, brain isoform			+
V-type proton ATPase subunit D			+
V-type proton ATPase subunit d 1		+	+
V-type proton ATPase subunit E 1	+	+	+
V-type proton ATPase subunit G 2	+		+
N =	36	34	42
Parkinson's disease
Proteins	P5	P10	Ad
ADP/ATP translocase 1	+	+	+
ADP/ATP translocase 2	+	+	+
alpha-synuclein	+	+	+
ATP synthase F(0) complex subunit B1, mitochondrial precursor	+	+	+
ATP synthase F0 subunit 8		+	+
ATP synthase subunit alpha, mitochondrial precursor	+	+	+
ATP synthase subunit beta, mitochondrial precursor	+	+	+
ATP synthase subunit d, mitochondrial	+	+	+
ATP synthase subunit delta, mitochondrial precursor	+	+	+
ATP synthase subunit gamma, mitochondrial isoform a	+	+	+
ATP synthase subunit O, mitochondrial precursor	+	+	+
ATP synthase-coupling factor 6, mitochondrial precursor	+	+	+
caspase-3	+
cytochrome b-c1 complex subunit 1, mitochondrial precursor	+	+	+
cytochrome b-c1 complex subunit 2, mitochondrial precursor	+	+	+
cytochrome b-c1 complex subunit 7	+	+	+
cytochrome b-c1 complex subunit 8	+		+
cytochrome b-c1 complex subunit Rieske, mitochondrial	+		+
cytochrome c oxidase subunit 4 isoform 1, mitochondrial precursor	+	+	+
cytochrome c oxidase subunit 5A, mitochondrial precursor	+	+	+
cytochrome c oxidase subunit 6C	+	+	+
cytochrome c oxidase subunit 7A-related protein, mitochondrial isoform 2			+
cytochrome c oxidase subunit II	+	+	+
cytochrome c, somatic	+	+	+
cytochrome c1, heme protein, mitochondrial	+	+	+
NADH dehydrogenase [ubiquinone] 1 alpha subcomplex subunit 4		+
NADH dehydrogenase [ubiquinone] 1 alpha subcomplex subunit 7			+
NADH dehydrogenase [ubiquinone] 1 alpha subcomplex subunit 8	+	+	+
NADH dehydrogenase [ubiquinone] 1 alpha subcomplex subunit 9, mitochondrial		+	+
NADH dehydrogenase [ubiquinone] 1 beta subcomplex subunit 10			+
NADH dehydrogenase [ubiquinone] 1 beta subcomplex subunit 4	+	+	+
NADH dehydrogenase [ubiquinone] 1 beta subcomplex subunit 5, mitochondrial precursor	+		+
NADH dehydrogenase [ubiquinone] 1 beta subcomplex subunit 7	+		+
NADH dehydrogenase [ubiquinone] 1 beta subcomplex subunit 8, mitochondrial precursor	+		+
NADH dehydrogenase [ubiquinone] flavoprotein 1, mitochondrial precursor	+	+	+
NADH dehydrogenase [ubiquinone] flavoprotein 2, mitochondrial	+		+
NADH dehydrogenase [ubiquinone] iron-sulfur protein 3, mitochondrial precursor		+	+
NADH dehydrogenase [ubiquinone] iron-sulfur protein 4, mitochondrial			+
NADH dehydrogenase [ubiquinone] iron-sulfur protein 7, mitochondrial precursor		+
NADH-ubiquinone oxidoreductase 75 kDa subunit, mitochondrial precursor	+	+	+
protein DJ-1	+		+
Septin-5	+	+	+
succinate dehydrogenase [ubiquinone] flavoprotein subunit, mitochondrial precursor		+
Ubc protein	+
ubiquitin carboxyl-terminal hydrolase isozyme L1	+	+	+
ubiquitin-60S ribosomal protein L40	+	+	+
Voltage-dependent anion-selective channel protein 1	+	+	+
voltage-dependent anion-selective channel protein 2	+	+	+
voltage-dependent anion-selective channel protein 3 isoform 2	+	+	+
N =	39	36	44
Phenylalanine metabolism
Proteins	P5	P10	Ad
amine oxidase [flavin-containing] A	+	+	+
amine oxidase [flavin-containing] B	+		+
aspartate aminotransferase, cytoplasmic	+	+	+
aspartate aminotransferase, mitochondrial	+	+	+
macrophage migration inhibitory factor	+	+	+
Peroxiredoxin-6	+	+	+
N =	6	5	6
Prion diseases
Proteins	P5	P10	Ad
78 kDa glucose-regulated protein precursor	+	+	+
cAMP-dependent protein kinase catalytic subunit beta isoform 2			+
Chromobox protein homolog 3	+	+	+
ERK2		+
Laminin subunit gamma-1	+	+	+
major prion protein precursor	+		+
mitogen-activated protein kinase 3		+	+
Neural cell adhesion molecule 1	+	+	+
stress-induced-phosphoprotein 1	+	+	+
superoxide dismutase [Cu-Zn]	+		+
N =	7	7	9
Propanoate metabolism
Proteins	P5	P10	Ad
4-aminobutyrate aminotransferase, mitochondrial isoform 2 precursor	+		+
acetyl-CoA acetyltransferase, cytosolic	+
acetyl-CoA acetyltransferase, mitochondrial precursor	+	+	+
aldehyde dehydrogenase, mitochondrial precursor	+	+	+
L-lactate dehydrogenase B chain	+	+	+
succinyl-CoA ligase [ADP-forming] subunit beta, mitochondrial precursor	+	+	+
succinyl-CoA ligase [GDP-forming] subunit beta, mitochondrial precursor		+
trifunctional enzyme subunit alpha, mitochondrial precursor	+	+	+
N =	7	6	6
Pyruvate metabolism
Proteins	P5	P10	Ad
acetyl-CoA acetyltransferase, cytosolic	+
acetyl-CoA acetyltransferase, mitochondrial precursor	+	+	+
aldehyde dehydrogenase, mitochondrial precursor	+	+	+
Aldose reductase		+	+
Dihydrolipoyl dehydrogenase	+	+	+
dihydrolipoyllysine-residue acetyltransferase component of pyruvate dehydrogenase complex, mitochondrial	+	+	+
lactoylglutathione lyase	+	+	+
L-lactate dehydrogenase B chain	+	+	+
malate dehydrogenase, cytoplasmic	+	+	+
Malate dehydrogenase, mitochondrial	+	+	+
pyruvate dehydrogenase E1 component subunit alpha, somatic form, mitochondrial precursor	+	+	+
pyruvate dehydrogenase E1 component subunit beta, mitochondrial precursor	+	+	+
pyruvate kinase, muscle isoform M2	+	+	+
N =	12	11	12
Ribosome
Proteins	P5	P10	Ad
40S ribosomal protein S10	+	+	+
40S ribosomal protein S13	+	+	+
40S ribosomal protein S14	+	+	+
40S ribosomal protein S15		+
40S ribosomal protein S18	+	+
40S ribosomal protein S19	+	+	+
40S ribosomal protein S20	+	+
40S ribosomal protein S24 isoform 1	+	+	+
40S ribosomal protein S25		+
40S ribosomal protein S26	+	+	+
40S ribosomal protein S3	+	+	+
40S ribosomal protein S4, X isoform	+	+	+
40S ribosomal protein S7	+	+	+
40S ribosomal protein S8		+
40S ribosomal protein S9		+
40S ribosomal protein SA		+
60S acidic ribosomal protein P2	+	+	+
60S ribosomal protein L11	+	+	+
60S ribosomal protein L12-like	+	+	+
60S ribosomal protein L13	+	+	+
60S ribosomal protein L18		+
60S ribosomal protein L19		+
60S ribosomal protein L22 isoform a	+	+	+
60S ribosomal protein L23	+	+
60S ribosomal protein L23a	+	+	+
60S ribosomal protein L24	+	+	+
60S ribosomal protein L26	+	+	+
60S ribosomal protein L27	+	+	+
60S ribosomal protein L31		+	+
60S ribosomal protein L35		+
60S ribosomal protein L35a	+	+
60S ribosomal protein L6	+	+	+
60S ribosomal protein L7	+	+	+
60S ribosomal protein L7a-like	+	+
Rps16 protein	+	+	+
Ubc protein	+
ubiquitin-60S ribosomal protein L40	+	+	+
similar to 60S ribosomal protein L18	+
Ubiqutin subunit 1			+
N =	29	36	24
Spliceosome
Proteins	P5	P10	Ad
arginine/serine-rich splicing factor 6		+
heat shock cognate 71 kDa protein	+	+	+
heat shock-related 70 kDa protein 2	+
heterogeneous nuclear ribonucleoprotein A1 isoform a	+	+	+
heterogeneous nuclear ribonucleoprotein A3	+	+	+
heterogeneous nuclear ribonucleoprotein K	+	+	+
heterogeneous nuclear ribonucleoprotein M isoform a	+	+	+
heterogeneous nuclear ribonucleoprotein U	+	+	+
Heterogeneous nuclear ribonucleoproteins C1/C2	+	+	+
NHP2-like protein 1		+
peptidyl-prolyl cis-trans isomerase-like 1	+		+
poly(rC)-binding protein 1	+	+	+
pre-mRNA-processing factor 19 isoform 1	+		+
pre-mRNA-processing factor 19 isoform 2		+
Probable ATP-dependent RNA helicase DDX5		+	+
RNA and export factor binding protein 1-II		+
RNA-binding motif protein, X chromosome	+	+	+
RNA-binding protein 8A isoform b	+	+	+
serine/arginine-rich splicing factor 1 isoform 1	+	+	+
serine/arginine-rich splicing factor 2	+	+	+
serine/arginine-rich splicing factor 3	+	+	+
Serine/arginine-rich splicing factor 4		+
serine/arginine-rich splicing factor 5-like		+
serine/arginine-rich splicing factor 7 isoform 1	+	+	+
similar to Small nuclear ribonucleoprotein F	+	+	+
small nuclear ribonucleoprotein-associated protein B	+
small nuclear ribonucleoprotein Sm D2		+	+
small nuclear ribonucleoprotein Sm D3		+	+
small nuclear ribonucleoprotein-associated protein B		+	+
splicing factor 3b, subunit 2	+
U2 small nuclear ribonucleoprotein A'		+
U2 small nuclear ribonucleoprotein B''	+	+	+
U6 snRNA-associated Sm-like protein LSm3		+
N =	21	28	22
Valine, leucine and isoleucine degradation
Proteins	P5	P10	Ad
3-hydroxyacyl-CoA dehydrogenase type-2	+	+	+
3-ketoacyl-CoA thiolase, mitochondrial	+	+	+
4-aminobutyrate aminotransferase, mitochondrial isoform 2 precursor	+		+
acetyl-CoA acetyltransferase, cytosolic	+
acetyl-CoA acetyltransferase, mitochondrial precursor	+	+	+
aldehyde dehydrogenase, mitochondrial precursor	+	+	+
Dihydrolipoyl dehydrogenase	+	+	+
hydroxymethylglutaryl-CoA synthase, mitochondrial precursor	+	+
succinyl-CoA:3-ketoacid coenzyme A transferase 1, mitochondrial precursor	+	+	+
trifunctional enzyme subunit alpha, mitochondrial precursor	+	+	+
trifunctional enzyme subunit beta, mitochondrial precursor	+	+
N =	11	9	8

## Sheet: Lists of proteins per paths
																								A verifier
Alzheimer's disease			Amyotrophic lateral sclerosis (ALS)			Butanoate metabolism			Cardiac muscle contraction			Citrate cycle (TCA cycle)			Gap junctions			Glycolysis / Gluconeogenesis			Huntington's disease			Oxidative phosphorylation			Parkinson's disease			Phenylalanine metabolism
37	39	44	10	10	10	10	8	8	16	18	21	15	17	14	12	19	15	18	18	18	43	40	50	36	34	42	39	36	44	6	5	6
3-hydroxyacyl-CoA dehydrogenase type-2	3-hydroxyacyl-CoA dehydrogenase type-2	3-hydroxyacyl-CoA dehydrogenase type-2	caspase-3			4-aminobutyrate aminotransferase, mitochondrial isoform 2 precursor		4-aminobutyrate aminotransferase, mitochondrial isoform 2 precursor		ATP synthase F0 subunit 8	ATP synthase F0 subunit 8	aconitate hydratase, mitochondrial precursor	aconitate hydratase, mitochondrial precursor	aconitate hydratase, mitochondrial precursor	Cyclin-dependent kinase 1	Cyclin-dependent kinase 1	Cyclin-dependent kinase 1		6-phosphofructokinase type C	6-phosphofructokinase type C	ADP/ATP translocase 1	ADP/ATP translocase 1	ADP/ATP translocase 1	ATP synthase F(0) complex subunit B1, mitochondrial precursor	ATP synthase F(0) complex subunit B1, mitochondrial precursor	ATP synthase F(0) complex subunit B1, mitochondrial precursor	ADP/ATP translocase 1	ADP/ATP translocase 1	ADP/ATP translocase 1	amine oxidase [flavin-containing] A	amine oxidase [flavin-containing] A	amine oxidase [flavin-containing] A
alpha-synuclein	alpha-synuclein	alpha-synuclein	catalase	catalase	catalase	acetyl-CoA acetyltransferase, cytosolic			cytochrome b-c1 complex subunit 1, mitochondrial precursor	cytochrome b-c1 complex subunit 1, mitochondrial precursor	cytochrome b-c1 complex subunit 1, mitochondrial precursor	citrate synthase, mitochondrial precursor	citrate synthase, mitochondrial precursor	citrate synthase, mitochondrial precursor		ERK2		aldehyde dehydrogenase, mitochondrial precursor	aldehyde dehydrogenase, mitochondrial precursor	aldehyde dehydrogenase, mitochondrial precursor	ADP/ATP translocase 2	ADP/ATP translocase 2	ADP/ATP translocase 2		ATP synthase F0 subunit 8	ATP synthase F0 subunit 8	ADP/ATP translocase 2	ADP/ATP translocase 2	ADP/ATP translocase 2	amine oxidase [flavin-containing] B		amine oxidase [flavin-containing] B
apolipoprotein E precursor	apolipoprotein E precursor	apolipoprotein E precursor	cytochrome c, somatic	cytochrome c, somatic	cytochrome c, somatic	acetyl-CoA acetyltransferase, mitochondrial precursor	acetyl-CoA acetyltransferase, mitochondrial precursor	acetyl-CoA acetyltransferase, mitochondrial precursor	cytochrome b-c1 complex subunit 2, mitochondrial precursor	cytochrome b-c1 complex subunit 2, mitochondrial precursor	cytochrome b-c1 complex subunit 2, mitochondrial precursor	Dihydrolipoyl dehydrogenase	Dihydrolipoyl dehydrogenase	Dihydrolipoyl dehydrogenase		Gja1 protein		alpha-enolase	alpha-enolase	alpha-enolase			AP-2 complex subunit beta isoform b	ATP synthase subunit alpha, mitochondrial precursor	ATP synthase subunit alpha, mitochondrial precursor	ATP synthase subunit alpha, mitochondrial precursor	alpha-synuclein	alpha-synuclein	alpha-synuclein	aspartate aminotransferase, cytoplasmic	aspartate aminotransferase, cytoplasmic	aspartate aminotransferase, cytoplasmic
ATP synthase F(0) complex subunit B1, mitochondrial precursor	ATP synthase F(0) complex subunit B1, mitochondrial precursor	ATP synthase F(0) complex subunit B1, mitochondrial precursor	excitatory amino acid transporter 2 isoform 2	Excitatory amino acid transporter 2	excitatory amino acid transporter 2 isoform 2	aldehyde dehydrogenase, mitochondrial precursor	aldehyde dehydrogenase, mitochondrial precursor	aldehyde dehydrogenase, mitochondrial precursor	cytochrome b-c1 complex subunit 7	Cytochrome b-c1 complex subunit 7	Cytochrome b-c1 complex subunit 7	dihydrolipoyllysine-residue acetyltransferase component of pyruvate dehydrogenase complex, mitochondrial	dihydrolipoyllysine-residue acetyltransferase component of pyruvate dehydrogenase complex, mitochondrial	dihydrolipoyllysine-residue acetyltransferase component of pyruvate dehydrogenase complex, mitochondrial		guanine nucleotide-binding protein G(i) subunit alpha-1	guanine nucleotide-binding protein G(i) subunit alpha-1	bisphosphoglycerate mutase	bisphosphoglycerate mutase		AP-2 complex subunit mu	AP-2 complex subunit mu	AP-2 complex subunit mu	ATP synthase subunit beta, mitochondrial precursor	ATP synthase subunit beta, mitochondrial precursor	ATP synthase subunit beta, mitochondrial precursor	ATP synthase F(0) complex subunit B1, mitochondrial precursor	ATP synthase F(0) complex subunit B1, mitochondrial precursor	ATP synthase F(0) complex subunit B1, mitochondrial precursor	aspartate aminotransferase, mitochondrial	aspartate aminotransferase, mitochondrial	aspartate aminotransferase, mitochondrial
	ATP synthase F0 subunit 8	ATP synthase F0 subunit 8	Glutathione peroxidase 1	Glutathione peroxidase 1	Glutathione peroxidase 1	D-beta-hydroxybutyrate dehydrogenase, mitochondrial precursor	D-beta-hydroxybutyrate dehydrogenase, mitochondrial precursor	D-beta-hydroxybutyrate dehydrogenase, mitochondrial precursor				dihydrolipoyllysine-residue succinyltransferase component of 2-oxoglutarate dehydrogenase complex, mitochondrial	dihydrolipoyllysine-residue succinyltransferase component of 2-oxoglutarate dehydrogenase complex, mitochondrial	dihydrolipoyllysine-residue succinyltransferase component of 2-oxoglutarate dehydrogenase complex, mitochondrial	guanine nucleotide-binding protein G(i) subunit alpha-2	guanine nucleotide-binding protein G(i) subunit alpha-2	guanine nucleotide-binding protein G(i) subunit alpha-2	Dihydrolipoyl dehydrogenase	Dihydrolipoyl dehydrogenase	Dihydrolipoyl dehydrogenase	ATP synthase F(0) complex subunit B1, mitochondrial precursor	ATP synthase F(0) complex subunit B1, mitochondrial precursor	ATP synthase F(0) complex subunit B1, mitochondrial precursor	ATP synthase subunit d, mitochondrial	ATP synthase subunit d, mitochondrial	ATP synthase subunit d, mitochondrial		ATP synthase F0 subunit 8	ATP synthase F0 subunit 8	macrophage migration inhibitory factor	macrophage migration inhibitory factor	macrophage migration inhibitory factor
ATP synthase subunit alpha, mitochondrial precursor	ATP synthase subunit alpha, mitochondrial precursor	ATP synthase subunit alpha, mitochondrial precursor	neurofilament heavy polypeptide	neurofilament heavy polypeptide	neurofilament heavy polypeptide	hydroxymethylglutaryl-CoA synthase, mitochondrial precursor	hydroxymethylglutaryl-CoA synthase, mitochondrial precursor		cytochrome b-c1 complex subunit 8		cytochrome b-c1 complex subunit 8	fumarate hydratase, mitochondrial precursor	fumarate hydratase, mitochondrial precursor	fumarate hydratase, mitochondrial precursor	guanine nucleotide-binding protein G(q) subunit alpha	guanine nucleotide-binding protein G(q) subunit alpha	guanine nucleotide-binding protein G(q) subunit alpha	dihydrolipoyllysine-residue acetyltransferase component of pyruvate dehydrogenase complex, mitochondrial	dihydrolipoyllysine-residue acetyltransferase component of pyruvate dehydrogenase complex, mitochondrial	dihydrolipoyllysine-residue acetyltransferase component of pyruvate dehydrogenase complex, mitochondrial		ATP synthase F0 subunit 8	ATP synthase F0 subunit 8	ATP synthase subunit delta, mitochondrial precursor	ATP synthase subunit delta, mitochondrial precursor	ATP synthase subunit delta, mitochondrial precursor	ATP synthase subunit alpha, mitochondrial precursor	ATP synthase subunit alpha, mitochondrial precursor	ATP synthase subunit alpha, mitochondrial precursor	Peroxiredoxin-6	Peroxiredoxin-6	Peroxiredoxin-6
ATP synthase subunit beta, mitochondrial precursor	ATP synthase subunit beta, mitochondrial precursor	ATP synthase subunit beta, mitochondrial precursor	neurofilament light polypeptide	neurofilament light polypeptide	neurofilament light polypeptide	pyruvate dehydrogenase E1 component subunit alpha, somatic form, mitochondrial precursor	pyruvate dehydrogenase E1 component subunit alpha, somatic form, mitochondrial precursor	pyruvate dehydrogenase E1 component subunit alpha, somatic form, mitochondrial precursor	cytochrome b-c1 complex subunit Rieske, mitochondrial		cytochrome b-c1 complex subunit Rieske, mitochondrial	isocitrate dehydrogenase [NAD] subunit alpha, mitochondrial precursor	isocitrate dehydrogenase [NAD] subunit alpha, mitochondrial precursor	isocitrate dehydrogenase [NAD] subunit alpha, mitochondrial precursor		Guanine nucleotide-binding protein G(s) subunit alpha isoforms short	guanine nucleotide-binding protein subunit alpha-11	fructose-bisphosphate aldolase A isoform 2	fructose-bisphosphate aldolase A isoform 2	fructose-bisphosphate aldolase A isoform 2	ATP synthase subunit alpha, mitochondrial precursor	ATP synthase subunit alpha, mitochondrial precursor	ATP synthase subunit alpha, mitochondrial precursor	ATP synthase subunit e, mitochondrial	ATP synthase subunit e, mitochondrial	ATP synthase subunit e, mitochondrial	ATP synthase subunit beta, mitochondrial precursor	ATP synthase subunit beta, mitochondrial precursor	ATP synthase subunit beta, mitochondrial precursor
ATP synthase subunit d, mitochondrial	ATP synthase subunit d, mitochondrial	ATP synthase subunit d, mitochondrial	Neurofilament medium polypeptide	Neurofilament medium polypeptide	Neurofilament medium polypeptide	pyruvate dehydrogenase E1 component subunit beta, mitochondrial precursor	pyruvate dehydrogenase E1 component subunit beta, mitochondrial precursor	pyruvate dehydrogenase E1 component subunit beta, mitochondrial precursor	cytochrome c oxidase subunit 4 isoform 1, mitochondrial precursor	cytochrome c oxidase subunit 4 isoform 1, mitochondrial precursor	cytochrome c oxidase subunit 4 isoform 1, mitochondrial precursor	Isocitrate dehydrogenase [NADP]	Isocitrate dehydrogenase [NADP]	Isocitrate dehydrogenase [NADP]		guanine nucleotide-binding protein subunit alpha-11	mitogen-activated protein kinase 3	fructose-bisphosphate aldolase C	fructose-bisphosphate aldolase C	fructose-bisphosphate aldolase C	ATP synthase subunit beta, mitochondrial precursor	ATP synthase subunit beta, mitochondrial precursor	ATP synthase subunit beta, mitochondrial precursor	ATP synthase subunit g, mitochondrial	ATP synthase subunit g, mitochondrial	ATP synthase subunit g, mitochondrial	ATP synthase subunit d, mitochondrial	ATP synthase subunit d, mitochondrial	ATP synthase subunit d, mitochondrial
ATP synthase subunit delta, mitochondrial precursor	ATP synthase subunit delta, mitochondrial precursor	ATP synthase subunit delta, mitochondrial precursor		ras-related protein Rab-5A	ras-related protein Rab-5A	succinyl-CoA:3-ketoacid coenzyme A transferase 1, mitochondrial precursor	succinyl-CoA:3-ketoacid coenzyme A transferase 1, mitochondrial precursor	succinyl-CoA:3-ketoacid coenzyme A transferase 1, mitochondrial precursor	cytochrome c oxidase subunit 5A, mitochondrial precursor	cytochrome c oxidase subunit 5A, mitochondrial precursor	cytochrome c oxidase subunit 5A, mitochondrial precursor		isocitrate dehydrogenase [NADP], mitochondrial precursor			mitogen-activated protein kinase 3	tight junction protein ZO-1 isoform 1	gamma-enolase	gamma-enolase	gamma-enolase	ATP synthase subunit d, mitochondrial	ATP synthase subunit d, mitochondrial	ATP synthase subunit d, mitochondrial	ATP synthase subunit gamma, mitochondrial isoform a	ATP synthase subunit gamma, mitochondrial isoform a	ATP synthase subunit gamma, mitochondrial isoform a	ATP synthase subunit delta, mitochondrial precursor	ATP synthase subunit delta, mitochondrial precursor	ATP synthase subunit delta, mitochondrial precursor
ATP synthase subunit gamma, mitochondrial isoform a	ATP synthase subunit gamma, mitochondrial isoform a	ATP synthase subunit gamma, mitochondrial isoform a	serine/threonine-protein phosphatase 2B catalytic subunit alpha isoform	serine/threonine-protein phosphatase 2B catalytic subunit alpha isoform	serine/threonine-protein phosphatase 2B catalytic subunit alpha isoform	trifunctional enzyme subunit alpha, mitochondrial precursor	trifunctional enzyme subunit alpha, mitochondrial precursor	trifunctional enzyme subunit alpha, mitochondrial precursor	cytochrome c oxidase subunit 6C	cytochrome c oxidase subunit 6C	cytochrome c oxidase subunit 6C	isocitrate dehydrogenase 3, beta subunit	isocitrate dehydrogenase 3, beta subunit	isocitrate dehydrogenase 3, beta subunit	tight junction protein ZO-1 isoform 1	tight junction protein ZO-1 isoform 1		glucose-6-phosphate isomerase	glucose-6-phosphate isomerase	glucose-6-phosphate isomerase	ATP synthase subunit delta, mitochondrial precursor	ATP synthase subunit delta, mitochondrial precursor	ATP synthase subunit delta, mitochondrial precursor	ATP synthase subunit O, mitochondrial precursor	ATP synthase subunit O, mitochondrial precursor	ATP synthase subunit O, mitochondrial precursor	ATP synthase subunit gamma, mitochondrial isoform a	ATP synthase subunit gamma, mitochondrial isoform a	ATP synthase subunit gamma, mitochondrial isoform a
ATP synthase subunit O, mitochondrial precursor	ATP synthase subunit O, mitochondrial precursor	ATP synthase subunit O, mitochondrial precursor	superoxide dismutase [Cu-Zn]		superoxide dismutase [Cu-Zn]						cytochrome c oxidase subunit 7A-related protein, mitochondrial isoform 2	malate dehydrogenase, cytoplasmic	malate dehydrogenase, cytoplasmic	malate dehydrogenase, cytoplasmic	tubulin alpha-1A chain	tubulin alpha-1A chain	tubulin alpha-1A chain	glyceraldehyde-3-phosphate dehydrogenase	glyceraldehyde-3-phosphate dehydrogenase	Glyceraldehyde-3-phosphate dehydrogenase	ATP synthase subunit gamma, mitochondrial isoform a	ATP synthase subunit gamma, mitochondrial isoform a	ATP synthase subunit gamma, mitochondrial isoform a	ATP synthase-coupling factor 6, mitochondrial precursor	ATP synthase-coupling factor 6, mitochondrial precursor	ATP synthase-coupling factor 6, mitochondrial precursor	ATP synthase subunit O, mitochondrial precursor	ATP synthase subunit O, mitochondrial precursor	ATP synthase subunit O, mitochondrial precursor
ATP synthase-coupling factor 6, mitochondrial precursor	ATP synthase-coupling factor 6, mitochondrial precursor	ATP synthase-coupling factor 6, mitochondrial precursor		similar to calcium binding protein P22					cytochrome c oxidase subunit II	cytochrome c oxidase subunit II	cytochrome c oxidase subunit II	Malate dehydrogenase, mitochondrial		Malate dehydrogenase, mitochondrial	tubulin alpha-1C chain	tubulin alpha-1C chain	tubulin alpha-4A chain	L-lactate dehydrogenase B chain	L-lactate dehydrogenase B chain	L-lactate dehydrogenase B chain	ATP synthase subunit O, mitochondrial precursor	ATP synthase subunit O, mitochondrial precursor	ATP synthase subunit O, mitochondrial precursor	cytochrome b-c1 complex subunit 1, mitochondrial precursor	cytochrome b-c1 complex subunit 1, mitochondrial precursor	cytochrome b-c1 complex subunit 1, mitochondrial precursor	ATP synthase-coupling factor 6, mitochondrial precursor	ATP synthase-coupling factor 6, mitochondrial precursor	ATP synthase-coupling factor 6, mitochondrial precursor
calmodulin	calmodulin	calmodulin							cytochrome c1, heme protein, mitochondrial	cytochrome c1, heme protein, mitochondrial	cytochrome c1, heme protein, mitochondrial		malate dehydrogenase, mitochondrial precursor			tubulin alpha-4A chain		phosphoglucomutase-2		phosphoglucomutase-2	ATP synthase-coupling factor 6, mitochondrial precursor	ATP synthase-coupling factor 6, mitochondrial precursor	ATP synthase-coupling factor 6, mitochondrial precursor	cytochrome b-c1 complex subunit 2, mitochondrial precursor	cytochrome b-c1 complex subunit 2, mitochondrial precursor	cytochrome b-c1 complex subunit 2, mitochondrial precursor	caspase-3
caspase-3										sodium/potassium-transporting ATPase subunit alpha-1 precursor		pyruvate dehydrogenase E1 component subunit alpha, somatic form, mitochondrial precursor	pyruvate dehydrogenase E1 component subunit alpha, somatic form, mitochondrial precursor	pyruvate dehydrogenase E1 component subunit alpha, somatic form, mitochondrial precursor	tubulin beta-2A chain	tubulin beta-2A chain	tubulin beta-2A chain	phosphoglycerate kinase 1	phosphoglycerate kinase 1	phosphoglycerate kinase 1	caspase-3			cytochrome b-c1 complex subunit 7	Cytochrome b-c1 complex subunit 7	Cytochrome b-c1 complex subunit 7	cytochrome b-c1 complex subunit 1, mitochondrial precursor	cytochrome b-c1 complex subunit 1, mitochondrial precursor	cytochrome b-c1 complex subunit 1, mitochondrial precursor
	cyclin-dependent kinase 5	cyclin-dependent kinase 5							sodium/potassium-transporting ATPase subunit alpha-2 precursor	sodium/potassium-transporting ATPase subunit alpha-2 precursor	sodium/potassium-transporting ATPase subunit alpha-2 precursor	pyruvate dehydrogenase E1 component subunit beta, mitochondrial precursor	pyruvate dehydrogenase E1 component subunit beta, mitochondrial precursor	pyruvate dehydrogenase E1 component subunit beta, mitochondrial precursor	tubulin beta-2B chain	tubulin beta-2B chain	tubulin beta-2B chain	phosphoglycerate mutase 1	phosphoglycerate mutase 1	phosphoglycerate mutase 1	clathrin heavy chain 1	clathrin heavy chain 1	clathrin heavy chain 1	cytochrome b-c1 complex subunit 8		cytochrome b-c1 complex subunit 8	cytochrome b-c1 complex subunit 2, mitochondrial precursor	cytochrome b-c1 complex subunit 2, mitochondrial precursor	cytochrome b-c1 complex subunit 2, mitochondrial precursor
cytochrome b-c1 complex subunit 1, mitochondrial precursor	cytochrome b-c1 complex subunit 1, mitochondrial precursor	cytochrome b-c1 complex subunit 1, mitochondrial precursor								sodium/potassium-transporting ATPase subunit alpha-3	Sodium/potassium-transporting ATPase subunit alpha-3	succinate dehydrogenase [ubiquinone] flavoprotein subunit, mitochondrial precursor	succinate dehydrogenase [ubiquinone] flavoprotein subunit, mitochondrial precursor		tubulin beta-3 chain	tubulin beta-3 chain	tubulin beta-3 chain	pyruvate dehydrogenase E1 component subunit alpha, somatic form, mitochondrial precursor	pyruvate dehydrogenase E1 component subunit alpha, somatic form, mitochondrial precursor	pyruvate dehydrogenase E1 component subunit alpha, somatic form, mitochondrial precursor	clathrin light chain A	clathrin light chain A		cytochrome b-c1 complex subunit Rieske, mitochondrial		cytochrome b-c1 complex subunit Rieske, mitochondrial	cytochrome b-c1 complex subunit 7	Cytochrome b-c1 complex subunit 7	Cytochrome b-c1 complex subunit 7
cytochrome b-c1 complex subunit 2, mitochondrial precursor	cytochrome b-c1 complex subunit 2, mitochondrial precursor	cytochrome b-c1 complex subunit 2, mitochondrial precursor							sodium/potassium-transporting ATPase subunit beta-1	sodium/potassium-transporting ATPase subunit beta-1	sodium/potassium-transporting ATPase subunit beta-1	succinyl-CoA ligase [ADP-forming] subunit beta, mitochondrial precursor	succinyl-CoA ligase [ADP-forming] subunit beta, mitochondrial precursor	succinyl-CoA ligase [ADP-forming] subunit beta, mitochondrial precursor	tubulin beta-4A chain	tubulin beta-4A chain	tubulin beta-4A chain	pyruvate dehydrogenase E1 component subunit beta, mitochondrial precursor	pyruvate dehydrogenase E1 component subunit beta, mitochondrial precursor	pyruvate dehydrogenase E1 component subunit beta, mitochondrial precursor			clathrin light chain A isoform c	cytochrome c oxidase subunit 4 isoform 1, mitochondrial precursor	cytochrome c oxidase subunit 4 isoform 1, mitochondrial precursor	cytochrome c oxidase subunit 4 isoform 1, mitochondrial precursor	cytochrome b-c1 complex subunit 8		cytochrome b-c1 complex subunit 8
cytochrome b-c1 complex subunit 7	Cytochrome b-c1 complex subunit 7	Cytochrome b-c1 complex subunit 7									sodium/potassium-transporting ATPase subunit beta-2		succinyl-CoA ligase [GDP-forming] subunit beta, mitochondrial precursor		tubulin beta-4B chain	tubulin beta-4B chain	tubulin beta-4B chain	pyruvate kinase, muscle isoform M2	pyruvate kinase, muscle isoform M2	pyruvate kinase, muscle isoform M2			Clathrin light chain B	cytochrome c oxidase subunit 5A, mitochondrial precursor	cytochrome c oxidase subunit 5A, mitochondrial precursor	cytochrome c oxidase subunit 5A, mitochondrial precursor	cytochrome b-c1 complex subunit Rieske, mitochondrial		cytochrome b-c1 complex subunit Rieske, mitochondrial
cytochrome b-c1 complex subunit 8		cytochrome b-c1 complex subunit 8								sodium/potassium-transporting ATPase subunit beta-3					tubulin beta-5 chain	tubulin beta-5 chain	tubulin beta-5 chain	triosephosphate isomerase	triosephosphate isomerase	triosephosphate isomerase	cytochrome b-c1 complex subunit 1, mitochondrial precursor	cytochrome b-c1 complex subunit 1, mitochondrial precursor	cytochrome b-c1 complex subunit 1, mitochondrial precursor	cytochrome c oxidase subunit 6C	cytochrome c oxidase subunit 6C	cytochrome c oxidase subunit 6C	cytochrome c oxidase subunit 4 isoform 1, mitochondrial precursor	cytochrome c oxidase subunit 4 isoform 1, mitochondrial precursor	cytochrome c oxidase subunit 4 isoform 1, mitochondrial precursor
cytochrome b-c1 complex subunit Rieske, mitochondrial		cytochrome b-c1 complex subunit Rieske, mitochondrial								tropomyosin alpha-1 chain isoform 1	tropomyosin alpha-1 chain isoform 1										cytochrome b-c1 complex subunit 2, mitochondrial precursor	cytochrome b-c1 complex subunit 2, mitochondrial precursor	cytochrome b-c1 complex subunit 2, mitochondrial precursor			cytochrome c oxidase subunit 7A-related protein, mitochondrial isoform 2	cytochrome c oxidase subunit 5A, mitochondrial precursor	cytochrome c oxidase subunit 5A, mitochondrial precursor	cytochrome c oxidase subunit 5A, mitochondrial precursor
cytochrome c oxidase subunit 4 isoform 1, mitochondrial precursor	cytochrome c oxidase subunit 4 isoform 1, mitochondrial precursor	cytochrome c oxidase subunit 4 isoform 1, mitochondrial precursor							tropomyosin alpha-1 chain isoform 3												cytochrome b-c1 complex subunit 7	Cytochrome b-c1 complex subunit 7	Cytochrome b-c1 complex subunit 7	cytochrome c oxidase subunit II	cytochrome c oxidase subunit II	cytochrome c oxidase subunit II	cytochrome c oxidase subunit 6C	cytochrome c oxidase subunit 6C	cytochrome c oxidase subunit 6C
cytochrome c oxidase subunit 5A, mitochondrial precursor	cytochrome c oxidase subunit 5A, mitochondrial precursor	cytochrome c oxidase subunit 5A, mitochondrial precursor							Tropomyosin alpha-3 chain	tropomyosin alpha-3 chain isoform 3	Tropomyosin alpha-3 chain										cytochrome b-c1 complex subunit 8		cytochrome b-c1 complex subunit 8	cytochrome c1, heme protein, mitochondrial	cytochrome c1, heme protein, mitochondrial	cytochrome c1, heme protein, mitochondrial			cytochrome c oxidase subunit 7A-related protein, mitochondrial isoform 2
cytochrome c oxidase subunit 6C	cytochrome c oxidase subunit 6C	cytochrome c oxidase subunit 6C							tropomyosin alpha-4 chain	tropomyosin alpha-4 chain	tropomyosin alpha-4 chain	Ribosome			Spliceosome							cytochrome c oxidase subunit 4 isoform 1, mitochondrial precursor			NADH dehydrogenase [ubiquinone] 1 alpha subcomplex subunit 4		cytochrome c oxidase subunit II	cytochrome c oxidase subunit II	cytochrome c oxidase subunit II
		cytochrome c oxidase subunit 7A-related protein, mitochondrial isoform 2							tropomyosin beta chain isoform 1		tropomyosin beta chain isoform 1	29	36	24	21	28	22	Valine, leucine and isoleucine degradation			cytochrome b-c1 complex subunit Rieske, mitochondrial		cytochrome c oxidase subunit 5A, mitochondrial precursor			NADH dehydrogenase [ubiquinone] 1 alpha subcomplex subunit 7	cytochrome c, somatic	cytochrome c, somatic	cytochrome c, somatic
cytochrome c oxidase subunit II	cytochrome c oxidase subunit II	cytochrome c oxidase subunit II								voltage-dependent calcium channel beta-3 subunit	voltage-dependent calcium channel beta-3 subunit	40S ribosomal protein S10	40S ribosomal protein S10	40S ribosomal protein S10		arginine/serine-rich splicing factor 6		11	9	8	cytochrome c oxidase subunit 4 isoform 1, mitochondrial precursor		cytochrome c oxidase subunit 6C				cytochrome c1, heme protein, mitochondrial	cytochrome c1, heme protein, mitochondrial	cytochrome c1, heme protein, mitochondrial
cytochrome c, somatic	cytochrome c, somatic	cytochrome c, somatic										40S ribosomal protein S13	40S ribosomal protein S13	40S ribosomal protein S13	heat shock cognate 71 kDa protein	heat shock cognate 71 kDa protein	heat shock cognate 71 kDa protein	3-hydroxyacyl-CoA dehydrogenase type-2	3-hydroxyacyl-CoA dehydrogenase type-2	3-hydroxyacyl-CoA dehydrogenase type-2	cytochrome c oxidase subunit 5A, mitochondrial precursor		cytochrome c oxidase subunit 5A, mitochondrial precursor	NADH dehydrogenase [ubiquinone] 1 alpha subcomplex subunit 8	NADH dehydrogenase [ubiquinone] 1 alpha subcomplex subunit 8	NADH dehydrogenase [ubiquinone] 1 alpha subcomplex subunit 8		NADH dehydrogenase [ubiquinone] 1 alpha subcomplex subunit 4
cytochrome c1, heme protein, mitochondrial	cytochrome c1, heme protein, mitochondrial	cytochrome c1, heme protein, mitochondrial										40S ribosomal protein S14	40S ribosomal protein S14	40S ribosomal protein S14	heat shock-related 70 kDa protein 2			3-ketoacyl-CoA thiolase, mitochondrial	3-ketoacyl-CoA thiolase, mitochondrial	3-ketoacyl-CoA thiolase, mitochondrial	cytochrome c oxidase subunit 6C		cytochrome c oxidase subunit 6C			NADH dehydrogenase [ubiquinone] 1 alpha subcomplex subunit 9, mitochondrial			NADH dehydrogenase [ubiquinone] 1 alpha subcomplex subunit 7
	ERK2												40S ribosomal protein S15		heterogeneous nuclear ribonucleoprotein A1 isoform a	heterogeneous nuclear ribonucleoprotein A1 isoform a	Heterogeneous nuclear ribonucleoprotein A1	4-aminobutyrate aminotransferase, mitochondrial isoform 2 precursor		4-aminobutyrate aminotransferase, mitochondrial isoform 2 precursor			cytochrome c oxidase subunit 7A-related protein, mitochondrial isoform 2		NADH dehydrogenase [ubiquinone] 1 beta subcomplex subunit 10	NADH dehydrogenase [ubiquinone] 1 beta subcomplex subunit 10	NADH dehydrogenase [ubiquinone] 1 alpha subcomplex subunit 8	NADH dehydrogenase [ubiquinone] 1 alpha subcomplex subunit 8	NADH dehydrogenase [ubiquinone] 1 alpha subcomplex subunit 8
glyceraldehyde-3-phosphate dehydrogenase	glyceraldehyde-3-phosphate dehydrogenase	Glyceraldehyde-3-phosphate dehydrogenase										40S ribosomal protein S18	40S ribosomal protein S18		heterogeneous nuclear ribonucleoprotein A3	heterogeneous nuclear ribonucleoprotein A3 isoform a	heterogeneous nuclear ribonucleoprotein A3	acetyl-CoA acetyltransferase, cytosolic			cytochrome c oxidase subunit II	cytochrome c oxidase subunit II	cytochrome c oxidase subunit II	NADH dehydrogenase [ubiquinone] 1 beta subcomplex subunit 4	NADH dehydrogenase [ubiquinone] 1 beta subcomplex subunit 4	NADH dehydrogenase [ubiquinone] 1 beta subcomplex subunit 4		NADH dehydrogenase [ubiquinone] 1 beta subcomplex subunit 10	NADH dehydrogenase [ubiquinone] 1 alpha subcomplex subunit 9, mitochondrial
guanine nucleotide-binding protein G(q) subunit alpha	guanine nucleotide-binding protein G(q) subunit alpha	guanine nucleotide-binding protein G(q) subunit alpha	Prion diseases			Propanoate metabolism			Pyruvate metabolism			40S ribosomal protein S19	40S ribosomal protein S19	40S ribosomal protein S19	heterogeneous nuclear ribonucleoprotein K	heterogeneous nuclear ribonucleoprotein K	heterogeneous nuclear ribonucleoprotein K	acetyl-CoA acetyltransferase, mitochondrial precursor	acetyl-CoA acetyltransferase, mitochondrial precursor	acetyl-CoA acetyltransferase, mitochondrial precursor	cytochrome c, somatic	cytochrome c, somatic	cytochrome c, somatic	NADH dehydrogenase [ubiquinone] 1 beta subcomplex subunit 5, mitochondrial precursor		NADH dehydrogenase [ubiquinone] 1 beta subcomplex subunit 5, mitochondrial precursor			NADH dehydrogenase [ubiquinone] 1 beta subcomplex subunit 10
microtubule-associated protein tau isoform e	microtubule-associated protein tau isoform e	microtubule-associated protein tau isoform e	7	7	9	7	6	6	12	11	12	40S ribosomal protein S20	40S ribosomal protein S20		heterogeneous nuclear ribonucleoprotein M isoform a	heterogeneous nuclear ribonucleoprotein M isoform a	heterogeneous nuclear ribonucleoprotein M isoform a	aldehyde dehydrogenase, mitochondrial precursor	aldehyde dehydrogenase, mitochondrial precursor	aldehyde dehydrogenase, mitochondrial precursor	cytochrome c1, heme protein, mitochondrial	cytochrome c1, heme protein, mitochondrial	cytochrome c1, heme protein, mitochondrial	NADH dehydrogenase [ubiquinone] 1 beta subcomplex subunit 7		NADH dehydrogenase [ubiquinone] 1 beta subcomplex subunit 7	NADH dehydrogenase [ubiquinone] 1 beta subcomplex subunit 4	NADH dehydrogenase [ubiquinone] 1 beta subcomplex subunit 4	NADH dehydrogenase [ubiquinone] 1 beta subcomplex subunit 4
	mitogen-activated protein kinase 3	mitogen-activated protein kinase 3	78 kDa glucose-regulated protein precursor	78 kDa glucose-regulated protein precursor	78 kDa glucose-regulated protein precursor	4-aminobutyrate aminotransferase, mitochondrial isoform 2 precursor		4-aminobutyrate aminotransferase, mitochondrial isoform 2 precursor	acetyl-CoA acetyltransferase, cytosolic			40S ribosomal protein S24 isoform 1	40S ribosomal protein S24 isoform 1	40S ribosomal protein S24 isoform 1	heterogeneous nuclear ribonucleoprotein U	heterogeneous nuclear ribonucleoprotein U	heterogeneous nuclear ribonucleoprotein U	Dihydrolipoyl dehydrogenase	Dihydrolipoyl dehydrogenase	Dihydrolipoyl dehydrogenase	dynactin subunit 2 isoform 3	dynactin subunit 2 isoform 3		NADH dehydrogenase [ubiquinone] 1 beta subcomplex subunit 8, mitochondrial precursor		NADH dehydrogenase [ubiquinone] 1 beta subcomplex subunit 8, mitochondrial precursor	NADH dehydrogenase [ubiquinone] 1 beta subcomplex subunit 5, mitochondrial precursor		NADH dehydrogenase [ubiquinone] 1 beta subcomplex subunit 5, mitochondrial precursor
	NADH dehydrogenase [ubiquinone] 1 alpha subcomplex subunit 4				cAMP-dependent protein kinase catalytic subunit beta isoform 2	acetyl-CoA acetyltransferase, cytosolic			acetyl-CoA acetyltransferase, mitochondrial precursor	acetyl-CoA acetyltransferase, mitochondrial precursor	acetyl-CoA acetyltransferase, mitochondrial precursor		40S ribosomal protein S25		Heterogeneous nuclear ribonucleoproteins C1/C2	Heterogeneous nuclear ribonucleoproteins C1/C2	Heterogeneous nuclear ribonucleoproteins C1/C2	hydroxymethylglutaryl-CoA synthase, mitochondrial precursor	hydroxymethylglutaryl-CoA synthase, mitochondrial precursor				Dynactin subunit 2	NADH dehydrogenase [ubiquinone] flavoprotein 1, mitochondrial precursor	NADH dehydrogenase [ubiquinone] flavoprotein 1, mitochondrial precursor	NADH dehydrogenase [ubiquinone] flavoprotein 1, mitochondrial precursor	NADH dehydrogenase [ubiquinone] 1 beta subcomplex subunit 7		NADH dehydrogenase [ubiquinone] 1 beta subcomplex subunit 7
		NADH dehydrogenase [ubiquinone] 1 alpha subcomplex subunit 7	Chromobox protein homolog 3	Chromobox protein homolog 3	Chromobox protein homolog 3	acetyl-CoA acetyltransferase, mitochondrial precursor	acetyl-CoA acetyltransferase, mitochondrial precursor	acetyl-CoA acetyltransferase, mitochondrial precursor	aldehyde dehydrogenase, mitochondrial precursor	aldehyde dehydrogenase, mitochondrial precursor	aldehyde dehydrogenase, mitochondrial precursor	40S ribosomal protein S26	40S ribosomal protein S26	40S ribosomal protein S26		NHP2-like protein 1		succinyl-CoA:3-ketoacid coenzyme A transferase 1, mitochondrial precursor	succinyl-CoA:3-ketoacid coenzyme A transferase 1, mitochondrial precursor	succinyl-CoA:3-ketoacid coenzyme A transferase 1, mitochondrial precursor	Glutathione peroxidase 1	Glutathione peroxidase 1	Glutathione peroxidase 1	NADH dehydrogenase [ubiquinone] flavoprotein 2, mitochondrial		NADH dehydrogenase [ubiquinone] flavoprotein 2, mitochondrial	NADH dehydrogenase [ubiquinone] 1 beta subcomplex subunit 8, mitochondrial precursor		NADH dehydrogenase [ubiquinone] 1 beta subcomplex subunit 8, mitochondrial precursor
NADH dehydrogenase [ubiquinone] 1 alpha subcomplex subunit 8	NADH dehydrogenase [ubiquinone] 1 alpha subcomplex subunit 8	NADH dehydrogenase [ubiquinone] 1 alpha subcomplex subunit 8		ERK2		aldehyde dehydrogenase, mitochondrial precursor	aldehyde dehydrogenase, mitochondrial precursor	aldehyde dehydrogenase, mitochondrial precursor			Aldose reductase	40S ribosomal protein S3	40S ribosomal protein S3	40S ribosomal protein S3	peptidyl-prolyl cis-trans isomerase-like 1		peptidyl-prolyl cis-trans isomerase-like 1	trifunctional enzyme subunit alpha, mitochondrial precursor	trifunctional enzyme subunit alpha, mitochondrial precursor	trifunctional enzyme subunit alpha, mitochondrial precursor	guanine nucleotide-binding protein G(q) subunit alpha	guanine nucleotide-binding protein G(q) subunit alpha	guanine nucleotide-binding protein G(q) subunit alpha		NADH dehydrogenase [ubiquinone] iron-sulfur protein 3, mitochondrial precursor	NADH dehydrogenase [ubiquinone] iron-sulfur protein 3, mitochondrial precursor	NADH dehydrogenase [ubiquinone] flavoprotein 1, mitochondrial precursor	NADH dehydrogenase [ubiquinone] flavoprotein 1, mitochondrial precursor	NADH dehydrogenase [ubiquinone] flavoprotein 1, mitochondrial precursor
		NADH dehydrogenase [ubiquinone] 1 alpha subcomplex subunit 9, mitochondrial	Laminin subunit gamma-1	Laminin subunit gamma-1	Laminin subunit gamma-1	L-lactate dehydrogenase B chain	L-lactate dehydrogenase B chain	L-lactate dehydrogenase B chain	Dihydrolipoyl dehydrogenase	Dihydrolipoyl dehydrogenase	Dihydrolipoyl dehydrogenase	40S ribosomal protein S4, X isoform	40S ribosomal protein S4, X isoform	40S ribosomal protein S4, X isoform	poly(rC)-binding protein 1	poly(rC)-binding protein 1	poly(rC)-binding protein 1	trifunctional enzyme subunit beta, mitochondrial precursor	trifunctional enzyme subunit beta, mitochondrial precursor			NADH dehydrogenase [ubiquinone] 1 alpha subcomplex subunit 4				NADH dehydrogenase [ubiquinone] iron-sulfur protein 4, mitochondrial	NADH dehydrogenase [ubiquinone] flavoprotein 2, mitochondrial		NADH dehydrogenase [ubiquinone] flavoprotein 2, mitochondrial
	NADH dehydrogenase [ubiquinone] 1 beta subcomplex subunit 10	NADH dehydrogenase [ubiquinone] 1 beta subcomplex subunit 10	major prion protein precursor		major prion protein precursor	succinyl-CoA ligase [ADP-forming] subunit beta, mitochondrial precursor	succinyl-CoA ligase [ADP-forming] subunit beta, mitochondrial precursor	succinyl-CoA ligase [ADP-forming] subunit beta, mitochondrial precursor	dihydrolipoyllysine-residue acetyltransferase component of pyruvate dehydrogenase complex, mitochondrial	dihydrolipoyllysine-residue acetyltransferase component of pyruvate dehydrogenase complex, mitochondrial	dihydrolipoyllysine-residue acetyltransferase component of pyruvate dehydrogenase complex, mitochondrial	40S ribosomal protein S7	40S ribosomal protein S7	40S ribosomal protein S7	pre-mRNA-processing factor 19 isoform 1		pre-mRNA-processing factor 19 isoform 1						NADH dehydrogenase [ubiquinone] 1 alpha subcomplex subunit 7		NADH dehydrogenase [ubiquinone] iron-sulfur protein 7, mitochondrial precursor			NADH dehydrogenase [ubiquinone] iron-sulfur protein 3, mitochondrial precursor	NADH dehydrogenase [ubiquinone] iron-sulfur protein 3, mitochondrial precursor
NADH dehydrogenase [ubiquinone] 1 beta subcomplex subunit 4	NADH dehydrogenase [ubiquinone] 1 beta subcomplex subunit 4	NADH dehydrogenase [ubiquinone] 1 beta subcomplex subunit 4		mitogen-activated protein kinase 3	mitogen-activated protein kinase 3		succinyl-CoA ligase [GDP-forming] subunit beta, mitochondrial precursor		lactoylglutathione lyase	lactoylglutathione lyase	lactoylglutathione lyase		40S ribosomal protein S8			pre-mRNA-processing factor 19 isoform 2					NADH dehydrogenase [ubiquinone] 1 alpha subcomplex subunit 8	NADH dehydrogenase [ubiquinone] 1 alpha subcomplex subunit 8	NADH dehydrogenase [ubiquinone] 1 alpha subcomplex subunit 8	NADH-ubiquinone oxidoreductase 75 kDa subunit, mitochondrial precursor	NADH-ubiquinone oxidoreductase 75 kDa subunit, mitochondrial precursor	NADH-ubiquinone oxidoreductase 75 kDa subunit, mitochondrial precursor			NADH dehydrogenase [ubiquinone] iron-sulfur protein 4, mitochondrial
NADH dehydrogenase [ubiquinone] 1 beta subcomplex subunit 5, mitochondrial precursor		NADH dehydrogenase [ubiquinone] 1 beta subcomplex subunit 5, mitochondrial precursor	Neural cell adhesion molecule 1	Neural cell adhesion molecule 1	Neural cell adhesion molecule 1	trifunctional enzyme subunit alpha, mitochondrial precursor	trifunctional enzyme subunit alpha, mitochondrial precursor	trifunctional enzyme subunit alpha, mitochondrial precursor	L-lactate dehydrogenase B chain	L-lactate dehydrogenase B chain	L-lactate dehydrogenase B chain		40S ribosomal protein S9			Probable ATP-dependent RNA helicase DDX5	Probable ATP-dependent RNA helicase DDX5						NADH dehydrogenase [ubiquinone] 1 alpha subcomplex subunit 9, mitochondrial	succinate dehydrogenase [ubiquinone] flavoprotein subunit, mitochondrial precursor	succinate dehydrogenase [ubiquinone] flavoprotein subunit, mitochondrial precursor			NADH dehydrogenase [ubiquinone] iron-sulfur protein 7, mitochondrial precursor
NADH dehydrogenase [ubiquinone] 1 beta subcomplex subunit 7		NADH dehydrogenase [ubiquinone] 1 beta subcomplex subunit 7	stress-induced-phosphoprotein 1	stress-induced-phosphoprotein 1	stress-induced-phosphoprotein 1				malate dehydrogenase, cytoplasmic	malate dehydrogenase, cytoplasmic	malate dehydrogenase, cytoplasmic		40S ribosomal protein SA			RNA and export factor binding protein 1-II						NADH dehydrogenase [ubiquinone] 1 beta subcomplex subunit 10	NADH dehydrogenase [ubiquinone] 1 beta subcomplex subunit 10	vacuolar adenosine triphosphatase subunit A	vacuolar adenosine triphosphatase subunit A	vacuolar adenosine triphosphatase subunit A	NADH-ubiquinone oxidoreductase 75 kDa subunit, mitochondrial precursor	NADH-ubiquinone oxidoreductase 75 kDa subunit, mitochondrial precursor	NADH-ubiquinone oxidoreductase 75 kDa subunit, mitochondrial precursor
NADH dehydrogenase [ubiquinone] 1 beta subcomplex subunit 8, mitochondrial precursor		NADH dehydrogenase [ubiquinone] 1 beta subcomplex subunit 8, mitochondrial precursor	superoxide dismutase [Cu-Zn]		superoxide dismutase [Cu-Zn]				Malate dehydrogenase, mitochondrial	malate dehydrogenase, mitochondrial precursor	Malate dehydrogenase, mitochondrial	60S acidic ribosomal protein P2	60S acidic ribosomal protein P2	60S acidic ribosomal protein P2	RNA-binding motif protein, X chromosome	RNA-binding motif protein, X chromosome	RNA-binding motif protein, X chromosome				NADH dehydrogenase [ubiquinone] 1 beta subcomplex subunit 4	NADH dehydrogenase [ubiquinone] 1 beta subcomplex subunit 4	NADH dehydrogenase [ubiquinone] 1 beta subcomplex subunit 4			V-type proton ATPase 16 kDa proteolipid subunit	protein DJ-1		protein DJ-1
NADH dehydrogenase [ubiquinone] flavoprotein 1, mitochondrial precursor	NADH dehydrogenase [ubiquinone] flavoprotein 1, mitochondrial precursor	NADH dehydrogenase [ubiquinone] flavoprotein 1, mitochondrial precursor							pyruvate dehydrogenase E1 component subunit alpha, somatic form, mitochondrial precursor	pyruvate dehydrogenase E1 component subunit alpha, somatic form, mitochondrial precursor	pyruvate dehydrogenase E1 component subunit alpha, somatic form, mitochondrial precursor	60S ribosomal protein L11	60S ribosomal protein L11	60S ribosomal protein L11	RNA-binding protein 8A isoform b	RNA-binding protein 8A isoform b	RNA-binding protein 8A isoform b				NADH dehydrogenase [ubiquinone] 1 beta subcomplex subunit 5, mitochondrial precursor		NADH dehydrogenase [ubiquinone] 1 beta subcomplex subunit 5, mitochondrial precursor	V-type proton ATPase 116 kDa subunit a isoform 1 isoform 4	V-type proton ATPase 116 kDa subunit a isoform 1 isoform 4		Septin-5	Septin-5	Septin-5
NADH dehydrogenase [ubiquinone] flavoprotein 2, mitochondrial		NADH dehydrogenase [ubiquinone] flavoprotein 2, mitochondrial							pyruvate dehydrogenase E1 component subunit beta, mitochondrial precursor	pyruvate dehydrogenase E1 component subunit beta, mitochondrial precursor	pyruvate dehydrogenase E1 component subunit beta, mitochondrial precursor	60S ribosomal protein L12-like	60S ribosomal protein L12-like	60S ribosomal protein L12-like	serine/arginine-rich splicing factor 1 isoform 1	serine/arginine-rich splicing factor 1 isoform 1	serine/arginine-rich splicing factor 1 isoform 1				NADH dehydrogenase [ubiquinone] 1 beta subcomplex subunit 7		NADH dehydrogenase [ubiquinone] 1 beta subcomplex subunit 7	V-type proton ATPase 16 kDa proteolipid subunit				succinate dehydrogenase [ubiquinone] flavoprotein subunit, mitochondrial precursor
	NADH dehydrogenase [ubiquinone] iron-sulfur protein 3, mitochondrial precursor	NADH dehydrogenase [ubiquinone] iron-sulfur protein 3, mitochondrial precursor							pyruvate kinase, muscle isoform M2	pyruvate kinase, muscle isoform M2	pyruvate kinase, muscle isoform M2	60S ribosomal protein L13	60S ribosomal protein L13	60S ribosomal protein L13	serine/arginine-rich splicing factor 2	serine/arginine-rich splicing factor 2	serine/arginine-rich splicing factor 2				NADH dehydrogenase [ubiquinone] 1 beta subcomplex subunit 8, mitochondrial precursor		NADH dehydrogenase [ubiquinone] 1 beta subcomplex subunit 8, mitochondrial precursor	V-type proton ATPase subunit B, brain isoform	V-type proton ATPase subunit B, brain isoform		Ubc protein
		NADH dehydrogenase [ubiquinone] iron-sulfur protein 4, mitochondrial											60S ribosomal protein L18		serine/arginine-rich splicing factor 3	serine/arginine-rich splicing factor 3	serine/arginine-rich splicing factor 3				NADH dehydrogenase [ubiquinone] flavoprotein 1, mitochondrial precursor	NADH dehydrogenase [ubiquinone] flavoprotein 1, mitochondrial precursor	NADH dehydrogenase [ubiquinone] flavoprotein 1, mitochondrial precursor	V-type proton ATPase subunit C 1	V-type proton ATPase subunit C 1		ubiquitin carboxyl-terminal hydrolase isozyme L1	ubiquitin carboxyl-terminal hydrolase isozyme L1	ubiquitin carboxyl-terminal hydrolase isozyme L1
	NADH dehydrogenase [ubiquinone] iron-sulfur protein 7, mitochondrial precursor												60S ribosomal protein L19			Serine/arginine-rich splicing factor 4					NADH dehydrogenase [ubiquinone] flavoprotein 2, mitochondrial		NADH dehydrogenase [ubiquinone] flavoprotein 2, mitochondrial			V-type proton ATPase subunit B, brain isoform	ubiquitin-60S ribosomal protein L40	ubiquitin-60S ribosomal protein L40	ubiquitin-60S ribosomal protein L40
NADH-ubiquinone oxidoreductase 75 kDa subunit, mitochondrial precursor	NADH-ubiquinone oxidoreductase 75 kDa subunit, mitochondrial precursor	NADH-ubiquinone oxidoreductase 75 kDa subunit, mitochondrial precursor										60S ribosomal protein L22 isoform a	60S ribosomal protein L22 isoform a	60S ribosomal protein L22 isoform a		serine/arginine-rich splicing factor 5-like						NADH dehydrogenase [ubiquinone] iron-sulfur protein 3, mitochondrial precursor	NADH dehydrogenase [ubiquinone] iron-sulfur protein 3, mitochondrial precursor			V-type proton ATPase subunit D	Voltage-dependent anion-selective channel protein 1	Voltage-dependent anion-selective channel protein 1	Voltage-dependent anion-selective channel protein 1
serine/threonine-protein phosphatase 2B catalytic subunit alpha isoform	serine/threonine-protein phosphatase 2B catalytic subunit alpha isoform	serine/threonine-protein phosphatase 2B catalytic subunit alpha isoform										60S ribosomal protein L23	60S ribosomal protein L23		serine/arginine-rich splicing factor 7 isoform 1	serine/arginine-rich splicing factor 7 isoform 1	serine/arginine-rich splicing factor 7 isoform 1						NADH dehydrogenase [ubiquinone] iron-sulfur protein 4, mitochondrial		V-type proton ATPase subunit d 1	V-type proton ATPase subunit d 1	voltage-dependent anion-selective channel protein 2	voltage-dependent anion-selective channel protein 2	voltage-dependent anion-selective channel protein 2
	similar to calcium binding protein P22											60S ribosomal protein L23a	60S ribosomal protein L23a	60S ribosomal protein L23a	similar to Small nuclear ribonucleoprotein F	similar to Small nuclear ribonucleoprotein F	similar to Small nuclear ribonucleoprotein F					NADH dehydrogenase [ubiquinone] iron-sulfur protein 7, mitochondrial precursor		V-type proton ATPase subunit d 1	V-type proton ATPase subunit E 1	V-type proton ATPase subunit E 1	voltage-dependent anion-selective channel protein 3 isoform 2	voltage-dependent anion-selective channel protein 3 isoform 2	voltage-dependent anion-selective channel protein 3 isoform 2
succinate dehydrogenase [ubiquinone] flavoprotein subunit, mitochondrial precursor	succinate dehydrogenase [ubiquinone] flavoprotein subunit, mitochondrial precursor											60S ribosomal protein L24	60S ribosomal protein L24	60S ribosomal protein L24	small nuclear ribonucleoprotein-associated protein B						NADH-ubiquinone oxidoreductase 75 kDa subunit, mitochondrial precursor	NADH-ubiquinone oxidoreductase 75 kDa subunit, mitochondrial precursor	NADH-ubiquinone oxidoreductase 75 kDa subunit, mitochondrial precursor	V-type proton ATPase subunit E 1		V-type proton ATPase subunit G 2
												60S ribosomal protein L26	60S ribosomal protein L26	60S ribosomal protein L26		small nuclear ribonucleoprotein Sm D2	small nuclear ribonucleoprotein Sm D2				protein-glutamine gamma-glutamyltransferase 2	protein-glutamine gamma-glutamyltransferase 2	protein-glutamine gamma-glutamyltransferase 2
												60S ribosomal protein L27	60S ribosomal protein L27	60S ribosomal protein L27		small nuclear ribonucleoprotein Sm D3	small nuclear ribonucleoprotein Sm D3				succinate dehydrogenase [ubiquinone] flavoprotein subunit, mitochondrial precursor	succinate dehydrogenase [ubiquinone] flavoprotein subunit, mitochondrial precursor
Tryptophan metabolism		Nitrogen metabolism											60S ribosomal protein L31	60S ribosomal protein L31		small nuclear ribonucleoprotein-associated protein B	splicing factor 3b, subunit 2				superoxide dismutase [Cu-Zn]		superoxide dismutase [Cu-Zn]
7		5											60S ribosomal protein L35		splicing factor 3b, subunit 2						superoxide dismutase [Mn], mitochondrial precursor	superoxide dismutase [Mn], mitochondrial precursor	superoxide dismutase [Mn], mitochondrial precursor
acetyl-CoA acetyltransferase, cytosolic		carbonic anhydrase 1										60S ribosomal protein L35a	60S ribosomal protein L35a			U2 small nuclear ribonucleoprotein A'					Voltage-dependent anion-selective channel protein 1	Voltage-dependent anion-selective channel protein 1	Voltage-dependent anion-selective channel protein 1
acetyl-CoA acetyltransferase, mitochondrial precursor		carbonic anhydrase 2										60S ribosomal protein L6	60S ribosomal protein L6	60S ribosomal protein L6	U2 small nuclear ribonucleoprotein B''	U2 small nuclear ribonucleoprotein B''	U2 small nuclear ribonucleoprotein B''				voltage-dependent anion-selective channel protein 2	voltage-dependent anion-selective channel protein 2	voltage-dependent anion-selective channel protein 2
aldehyde dehydrogenase, mitochondrial precursor		carbonic anhydrase 4 precursor										60S ribosomal protein L7	60S ribosomal protein L7	60S ribosomal protein L7		U6 snRNA-associated Sm-like protein LSm3					voltage-dependent anion-selective channel protein 3 isoform 2	voltage-dependent anion-selective channel protein 3 isoform 2	voltage-dependent anion-selective channel protein 3 isoform 2
amine oxidase [flavin-containing] A		glutamate dehydrogenase 1, mitochondrial precursor										60S ribosomal protein L7a-like	60S ribosomal protein L7a-like
amine oxidase [flavin-containing] B		glutamine synthetase										Rps16 protein	Rps16 protein	Rps16 protein
catalase												Ubc protein
trifunctional enzyme subunit alpha, mitochondrial precursor												ubiquitin-60S ribosomal protein L40	ubiquitin-60S ribosomal protein L40	ubiquitin-60S ribosomal protein L40
												similar to 60S ribosomal protein L18
Synthesis and degradation of ketone bodies		Fatty acid metabolism												Ubiqutin subunit 1
5	4	9	8
acetyl-CoA acetyltransferase, cytosolic		3-ketoacyl-CoA thiolase, mitochondrial	3-ketoacyl-CoA thiolase, mitochondrial
acetyl-CoA acetyltransferase, mitochondrial precursor	acetyl-CoA acetyltransferase, mitochondrial precursor	acetyl-CoA acetyltransferase, cytosolic
D-beta-hydroxybutyrate dehydrogenase, mitochondrial precursor	D-beta-hydroxybutyrate dehydrogenase, mitochondrial precursor	acetyl-CoA acetyltransferase, mitochondrial precursor	acetyl-CoA acetyltransferase, mitochondrial precursor
hydroxymethylglutaryl-CoA synthase, mitochondrial precursor	hydroxymethylglutaryl-CoA synthase, mitochondrial precursor	aldehyde dehydrogenase, mitochondrial precursor	aldehyde dehydrogenase, mitochondrial precursor
succinyl-CoA:3-ketoacid coenzyme A transferase 1, mitochondrial precursor	succinyl-CoA:3-ketoacid coenzyme A transferase 1, mitochondrial precursor	enoyl-CoA delta isomerase 1, mitochondrial precursor	enoyl-CoA delta isomerase 1, mitochondrial precursor
		Long-chain specific acyl-CoA dehydrogenase, mitochondrial	Long-chain specific acyl-CoA dehydrogenase, mitochondrial
		long-chain-fatty-acid--CoA ligase 1	long-chain-fatty-acid--CoA ligase 1
		trifunctional enzyme subunit alpha, mitochondrial precursor	trifunctional enzyme subunit alpha, mitochondrial precursor
		trifunctional enzyme subunit beta, mitochondrial precursor	trifunctional enzyme subunit beta, mitochondrial precursor
	Systemic lupus erythematosus		Long-term potentiation		Aldosterone-regulated sodium reabsorption		Melanogenesis		Neurotrophin signaling pathway
	15		11		8		13		15
	alpha-actinin-4		calcium/calmodulin-dependent protein kinase type II subunit alpha isoform 2		ERK2		calcium/calmodulin-dependent protein kinase type II subunit alpha isoform 2		14-3-3 protein epsilon
	Chromobox protein homolog 3		calcium/calmodulin-dependent protein kinase type II subunit beta isoform 2		Isoform 2 of Na(+)/H(+) exchange regulatory cofactor NHE-RF2		calcium/calmodulin-dependent protein kinase type II subunit beta isoform 2		14-3-3 protein eta
	core histone macro-H2A.1 isoform 1		calcium/calmodulin-dependent protein kinase type II subunit delta isoform 3		mitogen-activated protein kinase 3		calcium/calmodulin-dependent protein kinase type II subunit delta isoform 3		14-3-3 protein gamma
	core histone macro-H2A.2		calcium/calmodulin-dependent protein kinase type II subunit gamma isoform 3		sodium/potassium-transporting ATPase subunit alpha-1 precursor		calcium/calmodulin-dependent protein kinase type II subunit gamma isoform 3		14-3-3 protein zeta/delta isoform 1
	Hist1h4d protein		calmodulin		sodium/potassium-transporting ATPase subunit alpha-2 precursor		calmodulin		calcium/calmodulin-dependent protein kinase type II subunit alpha isoform 2
	histone H2A type 2-B		ERK2		sodium/potassium-transporting ATPase subunit alpha-3		catenin beta-1		calcium/calmodulin-dependent protein kinase type II subunit beta isoform 2
	histone H2A.Z		guanine nucleotide-binding protein G(q) subunit alpha		sodium/potassium-transporting ATPase subunit beta-1		ERK2		calcium/calmodulin-dependent protein kinase type II subunit delta isoform 3
	histone H2AX		mitogen-activated protein kinase 3		sodium/potassium-transporting ATPase subunit beta-3		guanine nucleotide-binding protein G(i) subunit alpha-1		calcium/calmodulin-dependent protein kinase type II subunit gamma isoform 3
	histone H2B type 1-A		ras-related protein Rap-1A precursor				guanine nucleotide-binding protein G(i) subunit alpha-2		calmodulin
	histone H2B type 1-F/J/L		serine/threonine-protein phosphatase 2B catalytic subunit alpha isoform				guanine nucleotide-binding protein G(o) subunit alpha isoform B		ERK2
	histone H2B type 2-E		similar to calcium binding protein P22				guanine nucleotide-binding protein G(q) subunit alpha		Isoform 2 of 14-3-3 protein theta
	histone H2B type 3-B						Guanine nucleotide-binding protein G(s) subunit alpha isoforms short		Isoform Short of 14-3-3 protein beta/alpha
	histone H3,2						mitogen-activated protein kinase 3		mitogen-activated protein kinase 3
	small nuclear ribonucleoprotein Sm D3								ras-related protein Rap-1A precursor
	small nuclear ribonucleoprotein-associated protein B								rho GDP-dissociation inhibitor 1
	Proteasome		SNARE interactions in vesicular transport		Oocyte meiosis
	13	11	10	7	17	15
	26S protease regulatory subunit 7		synaptosomal-associated protein 23 isoform b		14-3-3 protein epsilon	14-3-3 protein epsilon
	protease (prosome, macropain) 26S subunit, ATPase 5, isoform CRA_c		synaptosomal-associated protein 25	synaptosomal-associated protein 25	14-3-3 protein eta	14-3-3 protein eta
	proteasome subunit alpha type-1	proteasome subunit alpha type-1	syntaxin-12		14-3-3 protein gamma	14-3-3 protein gamma
	proteasome subunit alpha type-2	proteasome subunit alpha type-2	syntaxin-1A	syntaxin-1A	14-3-3 protein zeta/delta isoform 1	14-3-3 protein zeta/delta isoform 1
	proteasome subunit alpha type-3	proteasome subunit alpha type-3	syntaxin-1B	syntaxin-1B	calcium/calmodulin-dependent protein kinase type II subunit alpha isoform 2	calcium/calmodulin-dependent protein kinase type II subunit alpha isoform 2
	proteasome subunit alpha type-4	proteasome subunit alpha type-4	Syntaxin-7	Syntaxin-7	calcium/calmodulin-dependent protein kinase type II subunit beta isoform 2	calcium/calmodulin-dependent protein kinase type II subunit beta isoform 2
	proteasome subunit alpha type-7	proteasome subunit alpha type-7	vesicle-associated membrane protein 1 isoform a	vesicle-associated membrane protein 1 isoform a	calcium/calmodulin-dependent protein kinase type II subunit delta isoform 3
	proteasome subunit beta type-1 precursor	proteasome subunit beta type-1 precursor	vesicle-associated membrane protein 2	vesicle-associated membrane protein 2	calcium/calmodulin-dependent protein kinase type II subunit gamma isoform 3
	proteasome subunit beta type-2	proteasome subunit beta type-2	Vesicle-associated membrane protein 3	Vesicle-associated membrane protein 3	calmodulin	calmodulin
	proteasome subunit beta type-3	proteasome subunit beta type-3	vesicle-trafficking protein SEC22b precursor		Cyclin-dependent kinase 1
	proteasome subunit beta type-4 precursor	proteasome subunit beta type-4 precursor			ERK2	cAMP-dependent protein kinase catalytic subunit beta isoform 2
	proteasome subunit beta type-5	proteasome subunit beta type-5			Isoform 2 of 14-3-3 protein theta	Isoform 2 of 14-3-3 protein theta
	proteasome subunit beta type-6 precursor	proteasome subunit beta type-6 precursor			Isoform Short of 14-3-3 protein beta/alpha	Isoform Short of 14-3-3 protein beta/alpha
					mitogen-activated protein kinase 3	mitogen-activated protein kinase 3
						Serine/threonine-protein phosphatase
					serine/threonine-protein phosphatase 2A 65 kDa regulatory subunit A alpha isoform	serine/threonine-protein phosphatase 2A 65 kDa regulatory subunit A alpha isoform
					serine/threonine-protein phosphatase 2B catalytic subunit alpha isoform	serine/threonine-protein phosphatase 2B catalytic subunit alpha isoform
					similar to calcium binding protein P22
						S-phase kinase-associated protein 1A
		Vitamin B6 metabolism		Fc gamma R-mediated phagocytosis
		4		14		Focal adhesion			Tight junction			ECM-receptor interaction
		phosphoserine aminotransferase isoform 1		Actin-related protein 2/3 complex subunit 3		15	19	21	5	16	17	9	11	11
		pyridoxal kinase		actin-related protein 2/3 complex subunit 4 isoform 1		actin, cytoplasmic 1	actin, cytoplasmic 1	actin, cytoplasmic 1	actin, cytoplasmic 1	actin, cytoplasmic 1	actin, cytoplasmic 1	collagen alpha-1(VI) chain precursor	collagen alpha-1(VI) chain precursor	collagen alpha-1(VI) chain precursor
		pyridoxal phosphate phosphatase		Actin-related protein 2/3 complex subunit 5-like protein		alpha-actinin-4	alpha-actinin-4	alpha-actinin-4		alpha-actinin-4	alpha-actinin-4	collagen alpha-2(I) chain precursor	collagen alpha-2(I) chain precursor	collagen alpha-2(I) chain precursor
		pyridoxine-5'-phosphate oxidase		amphiphysin			catenin beta-1	catenin beta-1	myosin-10		band 4.1-like protein 3	collagen alpha-2(IV) chain preproprotein	collagen alpha-2(IV) chain preproprotein	collagen alpha-2(IV) chain preproprotein
				Cofilin-1		caveolin-1 isoform 1	caveolin-1 isoform 1	caveolin-1 isoform 1		casein kinase II subunit alpha		Fibronectin	Fibronectin	Fibronectin
				cofilin-2				caveolin-2 isoform 1		catenin beta-1	catenin beta-1		Isoform 2 of Collagen alpha-1(I) chain	Isoform 2 of Collagen alpha-1(I) chain
				Dynamin-1		collagen alpha-1(VI) chain precursor	collagen alpha-1(VI) chain precursor	collagen alpha-1(VI) chain precursor		claudin-11	claudin-11	laminin subunit alpha-5 precursor	laminin subunit alpha-5 precursor
				lipid phosphate phosphohydrolase 3		collagen alpha-2(I) chain precursor	collagen alpha-2(I) chain precursor	collagen alpha-2(I) chain precursor		guanine nucleotide-binding protein G(i) subunit alpha-1	guanine nucleotide-binding protein G(i) subunit alpha-1			laminin beta 2
				MARCKS-related protein		collagen alpha-2(IV) chain preproprotein	collagen alpha-2(IV) chain preproprotein	collagen alpha-2(IV) chain preproprotein		guanine nucleotide-binding protein G(i) subunit alpha-2	guanine nucleotide-binding protein G(i) subunit alpha-2			laminin subunit alpha-2 precursor
				mitogen-activated protein kinase 3			ERK2		myosin light chain, regulatory B-like	myosin light chain, regulatory B-like	myosin light chain, regulatory B-like			Laminin subunit alpha-4 precursor
				myristoylated alanine-rich C-kinase substrate		Fibronectin	Fibronectin	Fibronectin		myosin regulatory light polypeptide 9 isoform 1	myosin regulatory light polypeptide 9 isoform 1			laminin subunit alpha-5 precursor
				Serine/threonine-protein kinase PAK 1		Filamin-A	Filamin-A	Filamin-A		myosin-10	Myosin-10	laminin subunit beta-2 precursor	laminin subunit beta-2 precursor
				similar to phosphatidylinositol-4-phosphate 5-kinase, type II, beta isoform 2			Isoform 2 of Collagen alpha-1(I) chain	Isoform 2 of Collagen alpha-1(I) chain		myosin-9		Laminin subunit gamma-1	Laminin subunit gamma-1	Laminin subunit gamma-1
				wiskott-Aldrich syndrome protein family member 1				laminin beta 2			Purkinje cell protein 4	laminin-2 alpha2 chain precursor	laminin-2 alpha2 chain precursor
								laminin subunit alpha-2 precursor			ras-related protein R-Ras precursor	Leukocyte surface antigen CD47	Leukocyte surface antigen CD47	Leukocyte surface antigen CD47
								Laminin subunit alpha-4 precursor		ras-related protein R-Ras2 precursor	ras-related protein R-Ras2 precursor		similar to procollagen, type VI, alpha 2 isoform 1
						laminin subunit alpha-5 precursor	laminin subunit alpha-5 precursor	laminin subunit alpha-5 precursor			Serine/threonine-protein phosphatase
Arginine and proline metabolism			Pentose phosphate pathway			laminin subunit beta-2 precursor	laminin subunit beta-2 precursor		serine/threonine-protein phosphatase 2A 65 kDa regulatory subunit A alpha isoform	serine/threonine-protein phosphatase 2A 65 kDa regulatory subunit A alpha isoform	serine/threonine-protein phosphatase 2A 65 kDa regulatory subunit A alpha isoform
9		10	5		6	Laminin subunit gamma-1	Laminin subunit gamma-1	Laminin subunit gamma-1	spectrin beta chain, non-erythrocytic 1 isoform 1	spectrin beta chain, non-erythrocytic 1 isoform 1	spectrin beta chain, non-erythrocytic 1 isoform 1
aldehyde dehydrogenase, mitochondrial precursor		aldehyde dehydrogenase, mitochondrial precursor			6-phosphofructokinase type C	laminin-2 alpha2 chain precursor	laminin-2 alpha2 chain precursor			tight junction protein ZO-1 isoform 1	tight junction protein ZO-1 isoform 1
amine oxidase [flavin-containing] A		amine oxidase [flavin-containing] A	fructose-bisphosphate aldolase A isoform 2		fructose-bisphosphate aldolase A isoform 2		mitogen-activated protein kinase 3	mitogen-activated protein kinase 3		Y-box-binding protein 3 short isoform
amine oxidase [flavin-containing] B		amine oxidase [flavin-containing] B	fructose-bisphosphate aldolase C		fructose-bisphosphate aldolase C	myosin light chain, regulatory B-like	myosin light chain, regulatory B-like	myosin light chain, regulatory B-like
aspartate aminotransferase, cytoplasmic		aspartate aminotransferase, cytoplasmic	glucose-6-phosphate isomerase		glucose-6-phosphate isomerase	myosin regulatory light polypeptide 9 isoform 1		myosin regulatory light polypeptide 9 isoform 1
aspartate aminotransferase, mitochondrial		aspartate aminotransferase, mitochondrial	phosphoglucomutase-2		phosphoglucomutase-2	ras-related protein Rap-1A precursor	ras-related protein Rap-1A precursor	ras-related protein Rap-1A precursor
creatine kinase B-type		creatine kinase B-type	transketolase		transketolase			Serine/threonine-protein kinase PAK 1
creatine kinase U-type, mitochondrial precursor		creatine kinase U-type, mitochondrial precursor					similar to procollagen, type VI, alpha 2 isoform 1
glutamate dehydrogenase 1, mitochondrial precursor		glutamate dehydrogenase 1, mitochondrial precursor
glutamine synthetase		glutamine synthetase
		Pyrroline-5-carboxylate reductase 3

## Sheet: Uniprot David
P5
Parkinson P5	Huntington P5	Ox phosphorylation	Ribosome	Alzheimer	Citrate Cycle	Glycolysis Glucogen	Pyruvate	Splicesome	Cardiac M contr	Butanoate Metab	ValLeuIleu Deg	Prion
P56480	P56480	P56480	P62270	P56480	Q99KI0	P15327	Q8QZT1	Q99KP6	Q6PIE5	P54869	P54869	P20029
P97450	P97450	P97450	O55142	P97450	Q9CZU6	P47738	Q8CAY6	Q9CWZ3	P14094	Q80XN0	Q9D0K2	P02468
Q9CQQ7	Q9CQQ7	Q9CQQ7	Q9CXW4	Q9CQQ7	Q8BMF4	P05064	P47738	Q9WV02	P00405	Q9D0K2	P61922	P13595
Q03265	Q03265	Q03265	P35980	Q03265	Q9D2G2	P05063	Q8BMF4	Q9CQI7	P19783	P61922	Q8QZT1	P23198
Q9D3D9	Q9D3D9	Q9D3D9	P62849	Q9D3D9	Q3TIE8	Q8BMF4	Q3TIE8	P17156	P12787	Q8QZT1	Q8CAY6	P08228
Q91VR2	Q91VR2	Q91VR2	P62751	Q91VR2	P97807	Q3TIE8	Q9CPU0	P49312	Q9D0M3	Q8CAY6	Q8BWT1	P04925
P00405	P00405	Q9Z1G4	Q9CZX8	P00405	Q8C338	P17183	P16125	Q9Z204	Q9D855	P47738	P47738	Q60864
Q9DCJ5	Q9DCJ5	P63082	P14148	Q9DCJ5	Q9D6R2	P06745	P14152	P61979	Q9CPQ1	Q8BMS1	Q3TIE8
Q9CQC7	Q9CQC7	P51863	P62702	Q9CQC7	Q91VA7	P16125	P08249	Q9D0E1	P21107	Q9D051	Q8BMS1
Q9D6J5	Q9D6J5	P50516	P60867	Q9D6J5	P14152	Q9D0F9	Q9D051	Q8VEK3	P58771	P35486	Q99N15
Q9CQH3	Q9CQH3	P62814	P12970	Q9CQH3	P08249	Q9D0F9	P52480	P60335	P58774		Q99JY0
Q9CR61	Q9CR61	Q9Z1G3	Q922B0	Q9CR61	Q9D051	P09411	P35486	Q8BG05	Q6IRU2		Trp Metab	Pentose P Path
Q91VD9	Q91VD9	P50518	P62264	Q91VD9	P35486	Q9DBJ1		P84104	Q9DB77		Q8QZT1	P05064
Q91YT0	Q91YT0	P00405	P61358	Q91YT0	Q8K2B3	P16858		P62307	Q9CZ13		Q8CAY6	P05063
Q9D6J6	Q9D6J6	Q9DCJ5	P47911	Q9D6J6	Q9Z2I9	P17182		P63017	Q9CR68		P47738	P06745
Q99LX0	P70677	Q9CQC7	P62855	P08226		Q9D051		Q9D0W5	Q9CQ69		P24270	Q9D0F9
P70677	Q68FD5	Q9D6J5	Q5CZY9	P70677		P52480		P27048			Q8BMS1	P40142
P19783	O08585	Q9CQH3	Q8BP67	P19783		P35486		Q3UJB0			Q64133
P12787	P19783	Q9CR61	P61255	P12787		P17751		Q6PDM2			Q8BW75
Q9D0M3	P12787	Q91VD9	P63325	Q9D0M3				Q62093
P62897	Q9D0M3	Q91YT0	P62908	P21279				Q8BL97
Q9DCX2	Q99KJ8	Q9D6J6	P62082	Q99N15	Synth Deg Ket	Fatty Ac Metab	ALS	Propanoate Metab	Phe Metab	Gap junct	Arg Pro Metab	Nitro Metab
Q9D855	P11352	P19783	P67984	P10637	P54869	Q8QZT1	P70677	P61922	P05202	P11440	P47738	P13634
Q9DB20	P21279	P12787	P99027	P62897	Q80XN0	Q8CAY6	P24270	Q8QZT1	Q64133	P08752	P30275	P00920
Q922B0	P62897	Q9D0M3	P35979	Q9DCX2	Q9D0K2	Q8BWT1	P11352	Q8CAY6	Q8BW75	P21279	P26443	Q64444
Q9CPQ1	Q9DCX2	Q9CPQ8	P47963	Q9D855	Q8QZT1	P41216	P08551	P47738	P34884	P68369	P05202	P26443
Q60931	Q9D855	Q9DCX2	P62830	P16858	Q8CAY6	P51174	P08553	Q8BMS1	P05201	P39447	Q64133	P15105
Q9Z2Q6	Q9DB20	Q9D855	P62301	Q9DB20		P47738	P62897	P16125	O08709	P68373	Q8BW75
Q60930	Q9CPQ1	Q06185	P62984	Q9CPQ1		P42125	P08228	Q9Z2I9		Q7TMM9	P15105
P48962	Q60931	Q9DB20		P62204		Q8BMS1	P63328			Q9CWF2	P05201
P51881	P08228	Q9CPQ1		P63328		Q99JY0	P19246			P68372	Q04447
Q8K2B3	P84091	Q8K2B3		Q8K2B3			P43006			Q9ERD7
O55042	Q60930	Q9DB77		O55042						Q9D6F9
Q9DB77	P48962	Q9CZ13		Q9DB77						P99024
Q9CZ13	P51881	Q9CR68		Q9CZ13
Q9CR68	Q8K2B3	Q9CQ69		Q9CR68
Q9CQ69	P09671			Q9CQ69
Q9R0P9	P21981
Q60932	Q9DB77
P62984	Q9CZ13
	Q9CR68
	Q9CQ69
	Q60932
P10
Ribosome	Parkinson	Ox Phosphoryl	Citrate cycle	Huntington	Alzheimer	Splicesome	Glycolysis Gluconeogenesis	Gap junct	Cardiac M contract	Proteasome	Pyruva metab	SNARE
P62270	P56480	P56480	Q99KI0	P56480	P56480	Q61656	P15327	P63094	Q8VDN2	O55234	Q8QZT1	O08547
P62900	P97450	P97450	Q9CZU6	P97450	P97450	P62311	P47738	P11440	Q6PIE5	Q8K1K2	P47738	O09044
O55142	Q9CQQ7	Q9CQQ7	Q8BMF4	Q9CQQ7	Q9CQQ7	Q99KP6	P05064	Q7TMQ1	Q8VCE0	Q8BVQ9	Q8BMF4	P60879
Q9CXW4	Q03265	Q03265	Q9D2G2	Q03265	Q03265	Q9CWZ3	P05063	B2RSH2	P14094	Q9R1P4	Q3TIE8	Q9ER00
P35980	Q9D3D9	Q9D3D9	Q3TIE8	Q9D3D9	Q9D3D9	Q9WV02	Q8BMF4	P08752	P97370	P49722	Q9CPU0	O35526
P62849	Q91VR2	Q91VR2	P97807	Q91VR2	Q91VR2	O08583	Q3TIE8	P21278	P00405	O70435	P16125	P61264
P62751	P00405	Q9Z1G4	Q8C338	P00405	P00405	Q9CQI7	P17183	P21279	P03930	Q9R1P0	P14152	O70439
Q9CZX8	P03930	P51863	P54071	P03930	P03930	P49312	P06745	O35558	P54285	Q9Z2U0	P08249	Q62442
P14148	Q62425	P50516	Q9D6R2	Q62425	Q62425	Q9Z204	P16125	Q63844	P19783	O09061	Q9D051	P63044
P62702	Q9DCJ5	P62814	Q91VA7	Q9DCJ5	Q9DCJ5	P61979	Q9WUA3	P68369	P12787	Q9R1P3	P52480	P63024
P60867	Q9CQC7	Q9Z1G3	P14152	Q9CQC7	Q9CQC7	Q9D0E1	P09411	P39447	Q9D0M3	Q9R1P1	P35486
P84099	Q9DCS9	P50518	P08249	Q9DCS9	Q9DCS9	Q8VEK3	Q9DBJ1	P68373	Q9D855	P99026
P62242	Q91VD9	P00405	Q9D051	Q91VD9	Q91VD9	P60335	P16858	P68368	Q9CPQ1	Q60692
P12970	Q9DC70	P03930	P35486	Q9DC70	Q9DC70	O35326	P17182	Q7TMM9	P21107
P62984	Q91YT0	Q62425	Q8K2B3	Q91YT0	Q91YT0	P62317	Q9D051	Q9CWF2	P58771
P62264	P19783	Q9DCJ5	Q9Z2I9	Q68FD5	P61022	Q8BG05	P52480	P68372	Q6IRU2
P61358	P12787	Q9CQC7	Q9Z2I8	O08585	P08226	P84104	P35486	Q9ERD7	Q9DB77
P47911	Q9D0M3	Q9DCS9		P19783	P49615	Q9D0T1	P17751	Q9D6F9	Q9CZ13
P62855	P62897	Q91VD9		P12787	P19783	P62307		P99024
Q5CZY9	Q9DCX2	Q9DC70		Q9D0M3	P12787	P63017
P14206	Q9D855	Q91YT0		Q99KJ8	Q9D0M3	P27048	Oocyte Meiosis	System Lupus	Val Leu Ileu Metab	Butanoat metab	ALS	LTP
Q8BP67	Q9DB20	P19783		P11352	P21279	P62320	P61022	P27661	P54869	P54869	Q9CQD1	P61022
P61255	P62984	P12787		P21279	Q99N15	P57784	P11798	Q9QZQ8	Q9D0K2	Q80XN0	P61022	P11798
Q6ZWV7	Q9CPQ1	Q9D0M3		P62897	P10637	Q6PDM2	P28652	Q8CCK0	Q8QZT1	Q9D0K2	P24270	P28652
P63325	Q60931	Q9CPQ8		Q9DCX2	O35558	Q62093	Q6PHZ2	P0C0S6	Q8BWT1	Q8QZT1	P11352	Q6PHZ2
P62908	Q9Z2Q6	Q9DCX2		Q9D855	Q63844	Q8VE97	P11440	P57780	P47738	P47738	P08551	P21279
Q6ZWN5	Q9DCT2	Q9D855		Q9DB20	P62897	Q3TWW8	O35558	P70696	Q3TIE8	Q8BMS1	P08553	O35558
P62843	Q60930	Q06185		Q9CPQ1	Q9DCX2	Q8BL97	Q63844	P62806	Q8BMS1	Q9D051	P62897	Q63844
P62852	P48962	Q9DB20		Q60931	Q9D855		P62204	Q64522	Q99N15	P35486	P63328	P62204
P62082	P51881	Q9CPQ1		P84091	P16858		P68254	Q64524	Q99JY0		P19246	P62835
P67984	Q8K2B3	Q9DCT2		Q9DCT2	Q9DB20		Q76MZ3	P84228			P43006	P63328
P99027	O55042	Q8K2B3		Q60930	Q9CPQ1		P63328	Q8CGP0				Q923T9
P35979	Q9DB77	Q9DB77		P48962	P62204		Q923T9	P23198
P47963	Q9CZ13	Q9CZ13		P51881	P63328		Q9CQV8	P10853
P62830	Q9R0P9			Q8K2B3	Q9DCT2		P62259	P27048
P62301	Q60932			P09671	Q8K2B3		P68510	P62320
				P21981	O55042		P61982
				Q9DB77	Q9DB77		P63101
				Q9CZ13	Q9CZ13
				Q60932
Aldo	Ket Bodies	Prion	Fatty Ac Metab	Melanogenesis	Tight junct	NT Pathways	ECM interact	Propanoat metab	Phe Metab
Q8VDN2	P54869	P20029	Q8QZT1	P63094	Q6ZWQ9	Q99PT1	Q61735	Q8QZT1	P05202
Q6PIE5	Q80XN0	P02468	Q8BWT1	P11798	P60710	P11798	P11087	P47738	Q64133
Q8VCE0	Q9D0K2	O35558	P41216	P28652	P57780	P28652	Q01149	Q8BMS1	P34884
P14094	Q8QZT1	Q63844	P51174	Q6PHZ2	Q60737	Q6PHZ2	P08122	P16125	P05201
P97370		P13595	P47738	Q02248	Q02248	O35558	Q04857	Q9Z2I9	O08709
O35558		P23198	P42125	B2RSH2	Q60771	Q63844	Q02788	Q9Z2I8
Q63844		Q60864	Q8BMS1	P08752	Q9JKB3	P62204	P11276
Q9JHL1			Q99JY0	P18872	B2RSH2	P62835	Q60675
				P21279	P08752	P68254	Q61001
				O35558	Q61879	Q923T9	Q61292
				Q63844	Q8VDD5	Q9CQV8	P02468
				P62204	Q9CQ19	P62259
				Q923T9	Q76MZ3	P68510
					P62071	P61982
					Q62261	P63101
					P39447
Adult
Parkinson	Huntington	Ox Phosphoryl	Alzheimer	Citrate Cycle	Ribosome	Cardiac M contra	Glycolysis Gluconeogenesis	Splicesome	Pyruv Metabolism	Proteasome	Gap junctions	Prions
P56480	P56480	P56480	P56480	Q99KI0	P62900	Q6PIE5	P47738	Q61656	Q8QZT1	O55234	B2RSH2	P20029
P97450	P97450	P97450	P97450	Q9CZU6	Q9CXW4	Q6PIC6	P05064	Q99KP6	P47738	Q9R1P4	P08752	P02468
Q9CQQ7	Q9CQQ7	Q9CQQ7	Q9CQQ7	Q8BMF4	P62849	P14094	P05063	Q9CWZ3	P45376	P49722	P21278	Q63844
Q03265	Q03265	Q03265	Q03265	Q9D2G2	P62751	P14231	Q8BMF4	Q9WV02	Q8BMF4	O70435	P21279	P13595
Q9D3D9	Q9D3D9	Q9D3D9	Q9D3D9	Q3TIE8	Q9CZX8	P00405	Q3TIE8	Q9CQI7	Q3TIE8	Q9R1P0	Q63844	P23198
Q91VR2	Q91VR2	Q91VR2	Q91VR2	P97807	P14148	P03930	P17183	P49312	Q9CPU0	Q9Z2U0	P68369	P08228
P00405	P00405	P63082	P00405	Q8C338	P62702	P54285	P06745	Q9Z204	P16125	O09061	P68181	P04925
P03930	P03930	P51863	P03930	Q9D6R2	A5JUZ1	P19783	P16125	P61979	P14152	Q9R1P3	P39447	P68181
Q9Z1P6	Q9Z1P6	P50516	Q9Z1P6	Q91VA7	P62264	Q61387	Q9WUA3	Q9D0E1	P08249	Q9R1P1	P68368	Q60864
Q9DCJ5	Q9DCJ5	P62814	Q9DCJ5	P14152	P61358	P12787	Q9D0F9	Q8VEK3	Q9D051	P99026	Q7TMM9
Q9DC69	Q9DC69	P57746	Q9DC69	P08249	P47911	Q9D0M3	P09411	P60335	P52480	Q60692	Q9CWF2
Q9CQC7	Q9CQC7	P50518	Q9CQC7	Q9D051	P62855	Q9D855	Q9DBJ1	P62317	P35486		P68372
Q9D6J5	Q9D6J5	Q9WTT4	Q9D6J5	P35486	Q5CZY9	Q9CPQ1	P16858	Q8BG05			Q9ERD7
Q9DCS9	Q9DCS9	P00405	Q9DCS9	Q9Z2I9	Q8BP67	P21107	P17182	P84104			Q9D6F9
Q9CQH3	Q9CQH3	P03930	Q9CQH3		P61255	P58771	Q9D051	P62307			P99024
Q9CR61	Q9CR61	Q9Z1P6	Q9CR61		P63325	P58774	P52480	P63017
Q91VD9	Q91VD9	Q9DCJ5	Q91VD9		P62908	Q6IRU2	P35486	Q9D0W5
Q9CXZ1	Q9CXZ1	Q9DC69	Q9CXZ1		P62082	Q9DB77	P17751	P62320
Q91YT0	Q91YT0	Q9CQC7	Q91YT0		P67984	Q9CZ13		Q3UJB0
Q9D6J6	Q9D6J6	Q9D6J5	Q9D6J6		P99027	Q9CR68		Q6PDM2
Q99LX0	Q9DBG3	Q9DCS9	P08226		P35979	Q9CQ69		Q62093
P19783	Q68FD5	Q9CQH3	P49615		P47963			Q8BL97
Q61387	O08585	Q9CR61	P19783		P62301
P12787	Q6IRU5	Q91VD9	Q61387		P62984
Q9D0M3	P19783	Q9CXZ1	P12787	Focal Adh	Tight junctions	Oocyt Meiosis	Butanoate Metab	Fc gammaR Phago	ALS	ECM	Phe Metab
P62897	Q61387	Q91YT0	Q9D0M3	Q6ZWQ9	P10833	P11798	Q80XN0	P28667	Q9CQD1	Q61735	P05202
Q9DCX2	P12787	Q9D6J6	P21279	P60710	P63054	P28652	Q9D0K2	Q8R5H6	P24270	P11087	Q64133
Q9D855	Q9D0M3	P19783	Q99N15	P57780	Q6ZWQ9	Q63844	P61922	Q9JM76	P11352	Q01149	Q8BW75
Q9DB20	Q99KJ8	Q61387	P10637	Q02248	P60710	Q9WTX5	Q8QZT1	P59999	P08551	P08122	P34884
P62984	P11352	P12787	Q63844	P49817	P57780	P62204	P47738	Q9D898	P08553	Q04857	P05201
Q9CPQ1	P21279	Q9D0M3	P62897	Q9WVC3	Q02248	P68254	Q8BMS1	Q7TQF7	P62897	P11276	O08709
Q60931	P62897	Q9CPQ8	Q9DCX2	P11087	Q60771	P68181	Q9D051	P18760	P08228	Q60675
Q9Z2Q6	Q9DCX2	Q9DCX2	Q9D855	Q01149	Q9WV92	Q76MZ3	P35486	P45591	P63328	P97927
Q9DCT2	Q9D855	Q9D855	P16858	P08122	B2RSH2	P63328		P39053	P19246	Q61001
Q60930	Q9DB20	Q06185	Q9DB20	Q04857	P08752	Q8VED4		Q63844	P43006	Q61292
P48962	Q9CPQ1	Q9DB20	Q9CPQ1	P11276	Q61879	Q9CQV8		P26645		P02468
P51881	Q60931	Q9CPQ1	P62204	Q8BTM8	Q9CQ19	P62259		O88643
O55042	P08228	Q9DCT2	P63328	Q60675	Q76MZ3	P68510		Q99JY8
Q9DB77	P84091	Q9DB77	Q9DCT2	P97927	P62071	P61982		Q3UJ95
Q9CZ13	Q9DCT2	Q9CZ13	O55042	Q61001	Q8VED4	P63101
Q9CR68	Q60930	Q9CR68	Q9DB77	Q61292	Q62261	Arg Pro Metab	Vit B6	Val Leu Ileu Deg	Snare	Pentoses phosphates	Propanoate Metab
Q9CQ69	P48962	Q9CQ69	Q9CZ13	P02468	P39447	P47738	Q8K183	Q9D0K2	P60879	P05064	P61922
Q9R0P9	P51881		Q9CR68	Q63844		P30275	P60487	P61922	O35526	P05063	Q8QZT1
Q60932	P09671		Q9CQ69	Q9CQ19		P26443	Q91XF0	Q8QZT1	P61264	P06745	P47738
	P21981			O88643		P05202	Q99K85	Q8BWT1	O70439	Q9WUA3	Q8BMS1
	Q9DB77			P62835		Q64133		P47738	Q62442	Q9D0F9	P16125
	Q9CZ13					Q8BW75		Q3TIE8	P63044	P40142	Q9Z2I9
	Q9CR68					P15105		Q8BMS1	P63024
	Q9CQ69					Q9DCC4		Q99N15
	Q60932					P05201
						Q04447

## Sheet: All prot per path
Liste de toutes les prot associées à Kegg pathways
Toutes prot P5 dans Paths	Comm P5-P10	P5-P10 Only	Toutes Prot P10 dans Paths	Comm P10-Ad	Toutes Prot Ad dans Paths	Comm P5-Ad	Comm P10-Ad
40S ribosomal protein S18	Communes	P5-P10!	14-3-3 protein epsilon	Communes	3-hydroxyacyl-CoA dehydrogenase type-2	Comm P10 Ad	Comm 3 Ages
40S ribosomal protein S20	Communes	P5-P10!	14-3-3 protein eta	Communes	3-ketoacyl-CoA thiolase, mitochondrial	Comm P10 Ad	Comm 3 Ages
60S ribosomal protein L23	Communes	P5-P10!	14-3-3 protein gamma	Communes	40S ribosomal protein S10	Comm P10 Ad	Comm 3 Ages
60S ribosomal protein L35a	Communes	P5-P10!	14-3-3 protein zeta/delta isoform 1	Communes	40S ribosomal protein S13	Comm P10 Ad	Comm 3 Ages
60S ribosomal protein L7a-like	Communes	P5-P10!	3-hydroxyacyl-CoA dehydrogenase type-2	Communes	40S ribosomal protein S14	Comm P10 Ad	Comm 3 Ages
bisphosphoglycerate mutase	Communes	P5-P10!	3-ketoacyl-CoA thiolase, mitochondrial	Communes	40S ribosomal protein S19	Comm P10 Ad	Comm 3 Ages
clathrin light chain A	Communes	P5-P10!	40S ribosomal protein S10	Communes	40S ribosomal protein S24 isoform 1	Comm P10 Ad	Comm 3 Ages
Cyclin-dependent kinase 1	Communes	P5-P10!	40S ribosomal protein S13	Communes	40S ribosomal protein S26	Comm P10 Ad	Comm 3 Ages
dynactin subunit 2 isoform 3	Communes	P5-P10!	40S ribosomal protein S14	Communes	40S ribosomal protein S3	Comm P10 Ad	Comm 3 Ages
enoyl-CoA delta isomerase 1, mitochondrial precursor	Communes	P5-P10!	40S ribosomal protein S19	Communes	40S ribosomal protein S4, X isoform	Comm P10 Ad	Comm 3 Ages
heterogeneous nuclear ribonucleoprotein A1 isoform a	Communes	P5-P10!	40S ribosomal protein S24 isoform 1	Communes	40S ribosomal protein S7	Comm P10 Ad	Comm 3 Ages
hydroxymethylglutaryl-CoA synthase, mitochondrial precursor	Communes	P5-P10!	40S ribosomal protein S26	Communes	60S acidic ribosomal protein P2	Comm P10 Ad	Comm 3 Ages
Long-chain specific acyl-CoA dehydrogenase, mitochondrial	Communes	P5-P10!	40S ribosomal protein S3	Communes	60S ribosomal protein L11	Comm P10 Ad	Comm 3 Ages
long-chain-fatty-acid--CoA ligase 1	Communes	P5-P10!	40S ribosomal protein S4, X isoform	Communes	60S ribosomal protein L12-like	Comm P10 Ad	Comm 3 Ages
small nuclear ribonucleoprotein-associated protein B	Communes	P5-P10!	40S ribosomal protein S7	Communes	60S ribosomal protein L13	Comm P10 Ad	Comm 3 Ages
succinate dehydrogenase [ubiquinone] flavoprotein subunit, mitochondrial precursor	Communes	P5-P10!	60S acidic ribosomal protein P2	Communes	60S ribosomal protein L22 isoform a	Comm P10 Ad	Comm 3 Ages
trifunctional enzyme subunit beta, mitochondrial precursor	Communes	P5-P10!	60S ribosomal protein L11	Communes	60S ribosomal protein L23a	Comm P10 Ad	Comm 3 Ages
tubulin alpha-1C chain	Communes	P5-P10!	60S ribosomal protein L12-like	Communes	60S ribosomal protein L24	Comm P10 Ad	Comm 3 Ages
V-type proton ATPase 116 kDa subunit a isoform 1 isoform 4	Communes	P5-P10!	60S ribosomal protein L13	Communes	60S ribosomal protein L26	Comm P10 Ad	Comm 3 Ages
V-type proton ATPase subunit C 1	Communes	P5-P10!	60S ribosomal protein L22 isoform a	Communes	60S ribosomal protein L27	Comm P10 Ad	Comm 3 Ages
3-hydroxyacyl-CoA dehydrogenase type-2	Communes		60S ribosomal protein L23a	Communes	60S ribosomal protein L6	Comm P10 Ad	Comm 3 Ages
3-ketoacyl-CoA thiolase, mitochondrial	Communes		60S ribosomal protein L24	Communes	60S ribosomal protein L7	Comm P10 Ad	Comm 3 Ages
40S ribosomal protein S10	Communes		60S ribosomal protein L26	Communes	78 kDa glucose-regulated protein precursor	Comm P10 Ad	Comm 3 Ages
40S ribosomal protein S13	Communes		60S ribosomal protein L27	Communes	acetyl-CoA acetyltransferase, mitochondrial precursor	Comm P10 Ad	Comm 3 Ages
40S ribosomal protein S14	Communes		60S ribosomal protein L31	Communes	aconitate hydratase, mitochondrial precursor	Comm P10 Ad	Comm 3 Ages
40S ribosomal protein S19	Communes		60S ribosomal protein L6	Communes	ADP/ATP translocase 1	Comm P10 Ad	Comm 3 Ages
40S ribosomal protein S24 isoform 1	Communes		60S ribosomal protein L7	Communes	ADP/ATP translocase 2	Comm P10 Ad	Comm 3 Ages
40S ribosomal protein S26	Communes		6-phosphofructokinase type C	Communes	aldehyde dehydrogenase, mitochondrial precursor	Comm P10 Ad	Comm 3 Ages
40S ribosomal protein S3	Communes		78 kDa glucose-regulated protein precursor	Communes	alpha-enolase	Comm P10 Ad	Comm 3 Ages
40S ribosomal protein S4, X isoform	Communes		acetyl-CoA acetyltransferase, mitochondrial precursor	Communes	alpha-synuclein	Comm P10 Ad	Comm 3 Ages
40S ribosomal protein S7	Communes		aconitate hydratase, mitochondrial precursor	Communes	amine oxidase [flavin-containing] A	Comm P10 Ad	Comm 3 Ages
60S acidic ribosomal protein P2	Communes		actin, cytoplasmic 1	Communes	AP-2 complex subunit mu	Comm P10 Ad	Comm 3 Ages
60S ribosomal protein L11	Communes		ADP/ATP translocase 1	Communes	apolipoprotein E precursor	Comm P10 Ad	Comm 3 Ages
60S ribosomal protein L12-like	Communes		ADP/ATP translocase 2	Communes	aspartate aminotransferase, cytoplasmic	Comm P10 Ad	Comm 3 Ages
60S ribosomal protein L13	Communes		aldehyde dehydrogenase, mitochondrial precursor	Communes	aspartate aminotransferase, mitochondrial	Comm P10 Ad	Comm 3 Ages
60S ribosomal protein L22 isoform a	Communes		alpha-actinin-4	Communes	ATP synthase F(0) complex subunit B1, mitochondrial precursor	Comm P10 Ad	Comm 3 Ages
60S ribosomal protein L23a	Communes		alpha-enolase	Communes	ATP synthase subunit alpha, mitochondrial precursor	Comm P10 Ad	Comm 3 Ages
60S ribosomal protein L24	Communes		alpha-synuclein	Communes	ATP synthase subunit beta, mitochondrial precursor	Comm P10 Ad	Comm 3 Ages
60S ribosomal protein L26	Communes		amine oxidase [flavin-containing] A	Communes	ATP synthase subunit d, mitochondrial	Comm P10 Ad	Comm 3 Ages
60S ribosomal protein L27	Communes		AP-2 complex subunit mu	Communes	ATP synthase subunit delta, mitochondrial precursor	Comm P10 Ad	Comm 3 Ages
60S ribosomal protein L6	Communes		apolipoprotein E precursor	Communes	ATP synthase subunit e, mitochondrial	Comm P10 Ad	Comm 3 Ages
60S ribosomal protein L7	Communes		aspartate aminotransferase, cytoplasmic	Communes	ATP synthase subunit g, mitochondrial	Comm P10 Ad	Comm 3 Ages
78 kDa glucose-regulated protein precursor	Communes		aspartate aminotransferase, mitochondrial	Communes	ATP synthase subunit gamma, mitochondrial isoform a	Comm P10 Ad	Comm 3 Ages
acetyl-CoA acetyltransferase, mitochondrial precursor	Communes		ATP synthase F(0) complex subunit B1, mitochondrial precursor	Communes	ATP synthase subunit O, mitochondrial precursor	Comm P10 Ad	Comm 3 Ages
aconitate hydratase, mitochondrial precursor	Communes		ATP synthase F0 subunit 8	Communes	ATP synthase-coupling factor 6, mitochondrial precursor	Comm P10 Ad	Comm 3 Ages
ADP/ATP translocase 1	Communes		ATP synthase subunit alpha, mitochondrial precursor	Communes	calmodulin	Comm P10 Ad	Comm 3 Ages
ADP/ATP translocase 2	Communes		ATP synthase subunit beta, mitochondrial precursor	Communes	catalase	Comm P10 Ad	Comm 3 Ages
aldehyde dehydrogenase, mitochondrial precursor	Communes		ATP synthase subunit d, mitochondrial	Communes	Chromobox protein homolog 3	Comm P10 Ad	Comm 3 Ages
alpha-enolase	Communes		ATP synthase subunit delta, mitochondrial precursor	Communes	citrate synthase, mitochondrial precursor	Comm P10 Ad	Comm 3 Ages
alpha-synuclein	Communes		ATP synthase subunit e, mitochondrial	Communes	clathrin heavy chain 1	Comm P10 Ad	Comm 3 Ages
amine oxidase [flavin-containing] A	Communes		ATP synthase subunit g, mitochondrial	Communes	cytochrome b-c1 complex subunit 1, mitochondrial precursor	Comm P10 Ad	Comm 3 Ages
AP-2 complex subunit mu	Communes		ATP synthase subunit gamma, mitochondrial isoform a	Communes	cytochrome b-c1 complex subunit 2, mitochondrial precursor	Comm P10 Ad	Comm 3 Ages
apolipoprotein E precursor	Communes		ATP synthase subunit O, mitochondrial precursor	Communes	Cytochrome b-c1 complex subunit 7	Comm P10 Ad	Comm 3 Ages
aspartate aminotransferase, cytoplasmic	Communes		ATP synthase-coupling factor 6, mitochondrial precursor	Communes	cytochrome c oxidase subunit 4 isoform 1, mitochondrial precursor	Comm P10 Ad	Comm 3 Ages
aspartate aminotransferase, mitochondrial	Communes		calcium/calmodulin-dependent protein kinase type II subunit alpha isoform 2	Communes	cytochrome c oxidase subunit 5A, mitochondrial precursor	Comm P10 Ad	Comm 3 Ages
ATP synthase F(0) complex subunit B1, mitochondrial precursor	Communes		calcium/calmodulin-dependent protein kinase type II subunit beta isoform 2	Communes	cytochrome c oxidase subunit 6C	Comm P10 Ad	Comm 3 Ages
ATP synthase subunit alpha, mitochondrial precursor	Communes		calmodulin	Communes	cytochrome c oxidase subunit II	Comm P10 Ad	Comm 3 Ages
ATP synthase subunit beta, mitochondrial precursor	Communes		catalase	Communes	cytochrome c, somatic	Comm P10 Ad	Comm 3 Ages
ATP synthase subunit d, mitochondrial	Communes		catenin beta-1	Communes	cytochrome c1, heme protein, mitochondrial	Comm P10 Ad	Comm 3 Ages
ATP synthase subunit delta, mitochondrial precursor	Communes		Chromobox protein homolog 3	Communes	D-beta-hydroxybutyrate dehydrogenase, mitochondrial precursor	Comm P10 Ad	Comm 3 Ages
ATP synthase subunit e, mitochondrial	Communes		citrate synthase, mitochondrial precursor	Communes	Dihydrolipoyl dehydrogenase	Comm P10 Ad	Comm 3 Ages
ATP synthase subunit g, mitochondrial	Communes		clathrin heavy chain 1	Communes	dihydrolipoyllysine-residue acetyltransferase component of pyruvate dehydrogenase complex, mitochondrial	Comm P10 Ad	Comm 3 Ages
ATP synthase subunit gamma, mitochondrial isoform a	Communes		claudin-11	Communes	dihydrolipoyllysine-residue succinyltransferase component of 2-oxoglutarate dehydrogenase complex, mitochondrial	Comm P10 Ad	Comm 3 Ages
ATP synthase subunit O, mitochondrial precursor	Communes		collagen alpha-1(VI) chain precursor	Communes	fructose-bisphosphate aldolase A isoform 2	Comm P10 Ad	Comm 3 Ages
ATP synthase-coupling factor 6, mitochondrial precursor	Communes		collagen alpha-2(I) chain precursor	Communes	fructose-bisphosphate aldolase C	Comm P10 Ad	Comm 3 Ages
calmodulin	Communes		collagen alpha-2(IV) chain preproprotein	Communes	fumarate hydratase, mitochondrial precursor	Comm P10 Ad	Comm 3 Ages
catalase	Communes		cyclin-dependent kinase 5	Communes	gamma-enolase	Comm P10 Ad	Comm 3 Ages
Chromobox protein homolog 3	Communes		cytochrome b-c1 complex subunit 1, mitochondrial precursor	Communes	glucose-6-phosphate isomerase	Comm P10 Ad	Comm 3 Ages
citrate synthase, mitochondrial precursor	Communes		cytochrome b-c1 complex subunit 2, mitochondrial precursor	Communes	Glutathione peroxidase 1	Comm P10 Ad	Comm 3 Ages
clathrin heavy chain 1	Communes		Cytochrome b-c1 complex subunit 7	Communes	Glyceraldehyde-3-phosphate dehydrogenase	Comm P10 Ad	Comm 3 Ages
cytochrome b-c1 complex subunit 1, mitochondrial precursor	Communes		cytochrome c oxidase subunit 4 isoform 1, mitochondrial precursor	Communes	guanine nucleotide-binding protein G(i) subunit alpha-2	Comm P10 Ad	Comm 3 Ages
cytochrome b-c1 complex subunit 2, mitochondrial precursor	Communes		cytochrome c oxidase subunit 5A, mitochondrial precursor	Communes	guanine nucleotide-binding protein G(q) subunit alpha	Comm P10 Ad	Comm 3 Ages
cytochrome b-c1 complex subunit 7	Communes		cytochrome c oxidase subunit 6C	Communes	heat shock cognate 71 kDa protein	Comm P10 Ad	Comm 3 Ages
cytochrome c oxidase subunit 4 isoform 1, mitochondrial precursor	Communes		cytochrome c oxidase subunit II	Communes	heterogeneous nuclear ribonucleoprotein K	Comm P10 Ad	Comm 3 Ages
cytochrome c oxidase subunit 5A, mitochondrial precursor	Communes		cytochrome c, somatic	Communes	heterogeneous nuclear ribonucleoprotein M isoform a	Comm P10 Ad	Comm 3 Ages
cytochrome c oxidase subunit 6C	Communes		cytochrome c1, heme protein, mitochondrial	Communes	heterogeneous nuclear ribonucleoprotein U	Comm P10 Ad	Comm 3 Ages
cytochrome c oxidase subunit II	Communes		D-beta-hydroxybutyrate dehydrogenase, mitochondrial precursor	Communes	Heterogeneous nuclear ribonucleoproteins C1/C2	Comm P10 Ad	Comm 3 Ages
cytochrome c, somatic	Communes		Dihydrolipoyl dehydrogenase	Communes	isocitrate dehydrogenase [NAD] subunit alpha, mitochondrial precursor	Comm P10 Ad	Comm 3 Ages
cytochrome c1, heme protein, mitochondrial	Communes		dihydrolipoyllysine-residue acetyltransferase component of pyruvate dehydrogenase complex, mitochondrial	Communes	Isocitrate dehydrogenase [NADP]	Comm P10 Ad	Comm 3 Ages
D-beta-hydroxybutyrate dehydrogenase, mitochondrial precursor	Communes		dihydrolipoyllysine-residue succinyltransferase component of 2-oxoglutarate dehydrogenase complex, mitochondrial	Communes	isocitrate dehydrogenase 3, beta subunit	Comm P10 Ad	Comm 3 Ages
Dihydrolipoyl dehydrogenase	Communes		Fibronectin	Communes	lactoylglutathione lyase	Comm P10 Ad	Comm 3 Ages
dihydrolipoyllysine-residue acetyltransferase component of pyruvate dehydrogenase complex, mitochondrial	Communes		fructose-bisphosphate aldolase A isoform 2	Communes	Laminin subunit gamma-1	Comm P10 Ad	Comm 3 Ages
dihydrolipoyllysine-residue succinyltransferase component of 2-oxoglutarate dehydrogenase complex, mitochondrial	Communes		fructose-bisphosphate aldolase C	Communes	L-lactate dehydrogenase B chain	Comm P10 Ad	Comm 3 Ages
fructose-bisphosphate aldolase A isoform 2	Communes		fumarate hydratase, mitochondrial precursor	Communes	macrophage migration inhibitory factor	Comm P10 Ad	Comm 3 Ages
fructose-bisphosphate aldolase C	Communes		gamma-enolase	Communes	malate dehydrogenase, cytoplasmic	Comm P10 Ad	Comm 3 Ages
fumarate hydratase, mitochondrial precursor	Communes		glucose-6-phosphate isomerase	Communes	microtubule-associated protein tau isoform e	Comm P10 Ad	Comm 3 Ages
gamma-enolase	Communes		Glutathione peroxidase 1	Communes	NADH dehydrogenase [ubiquinone] 1 alpha subcomplex subunit 8	Comm P10 Ad	Comm 3 Ages
glucose-6-phosphate isomerase	Communes		glyceraldehyde-3-phosphate dehydrogenase	Communes	NADH dehydrogenase [ubiquinone] 1 beta subcomplex subunit 4	Comm P10 Ad	Comm 3 Ages
Glutathione peroxidase 1	Communes		guanine nucleotide-binding protein G(i) subunit alpha-1	Communes	NADH dehydrogenase [ubiquinone] flavoprotein 1, mitochondrial precursor	Comm P10 Ad	Comm 3 Ages
glyceraldehyde-3-phosphate dehydrogenase	Communes		guanine nucleotide-binding protein G(i) subunit alpha-2	Communes	NADH-ubiquinone oxidoreductase 75 kDa subunit, mitochondrial precursor	Comm P10 Ad	Comm 3 Ages
guanine nucleotide-binding protein G(i) subunit alpha-2	Communes		guanine nucleotide-binding protein G(q) subunit alpha	Communes	Neural cell adhesion molecule 1	Comm P10 Ad	Comm 3 Ages
guanine nucleotide-binding protein G(q) subunit alpha	Communes		guanine nucleotide-binding protein subunit alpha-11	Communes	neurofilament heavy polypeptide	Comm P10 Ad	Comm 3 Ages
heat shock cognate 71 kDa protein	Communes		heat shock cognate 71 kDa protein	Communes	neurofilament light polypeptide	Comm P10 Ad	Comm 3 Ages
heterogeneous nuclear ribonucleoprotein K	Communes		heterogeneous nuclear ribonucleoprotein K	Communes	Neurofilament medium polypeptide	Comm P10 Ad	Comm 3 Ages
heterogeneous nuclear ribonucleoprotein M isoform a	Communes		heterogeneous nuclear ribonucleoprotein M isoform a	Communes	Peroxiredoxin-6	Comm P10 Ad	Comm 3 Ages
heterogeneous nuclear ribonucleoprotein U	Communes		heterogeneous nuclear ribonucleoprotein U	Communes	phosphoglycerate kinase 1	Comm P10 Ad	Comm 3 Ages
Heterogeneous nuclear ribonucleoproteins C1/C2	Communes		Heterogeneous nuclear ribonucleoproteins C1/C2	Communes	phosphoglycerate mutase 1	Comm P10 Ad	Comm 3 Ages
isocitrate dehydrogenase [NAD] subunit alpha, mitochondrial precursor	Communes		isocitrate dehydrogenase [NAD] subunit alpha, mitochondrial precursor	Communes	poly(rC)-binding protein 1	Comm P10 Ad	Comm 3 Ages
Isocitrate dehydrogenase [NADP]	Communes		Isocitrate dehydrogenase [NADP]	Communes	protein-glutamine gamma-glutamyltransferase 2	Comm P10 Ad	Comm 3 Ages
isocitrate dehydrogenase 3, beta subunit	Communes		isocitrate dehydrogenase 3, beta subunit	Communes	pyruvate dehydrogenase E1 component subunit alpha, somatic form, mitochondrial precursor	Comm P10 Ad	Comm 3 Ages
lactoylglutathione lyase	Communes		Isoform 2 of 14-3-3 protein theta	Communes	pyruvate dehydrogenase E1 component subunit beta, mitochondrial precursor	Comm P10 Ad	Comm 3 Ages
Laminin subunit gamma-1	Communes		Isoform 2 of Collagen alpha-1(I) chain	Communes	pyruvate kinase, muscle isoform M2	Comm P10 Ad	Comm 3 Ages
L-lactate dehydrogenase B chain	Communes		Isoform Short of 14-3-3 protein beta/alpha	Communes	RNA-binding motif protein, X chromosome	Comm P10 Ad	Comm 3 Ages
macrophage migration inhibitory factor	Communes		lactoylglutathione lyase	Communes	RNA-binding protein 8A isoform b	Comm P10 Ad	Comm 3 Ages
malate dehydrogenase, cytoplasmic	Communes		laminin subunit alpha-5 precursor	Communes	Rps16 protein	Comm P10 Ad	Comm 3 Ages
microtubule-associated protein tau isoform e	Communes		Laminin subunit gamma-1	Communes	Septin-5	Comm P10 Ad	Comm 3 Ages
NADH dehydrogenase [ubiquinone] 1 alpha subcomplex subunit 8	Communes		Leukocyte surface antigen CD47	Communes	serine/arginine-rich splicing factor 1 isoform 1	Comm P10 Ad	Comm 3 Ages
NADH dehydrogenase [ubiquinone] 1 beta subcomplex subunit 4	Communes		L-lactate dehydrogenase B chain	Communes	serine/arginine-rich splicing factor 2	Comm P10 Ad	Comm 3 Ages
NADH dehydrogenase [ubiquinone] flavoprotein 1, mitochondrial precursor	Communes		macrophage migration inhibitory factor	Communes	serine/arginine-rich splicing factor 3	Comm P10 Ad	Comm 3 Ages
NADH-ubiquinone oxidoreductase 75 kDa subunit, mitochondrial precursor	Communes		malate dehydrogenase, cytoplasmic	Communes	serine/arginine-rich splicing factor 7 isoform 1	Comm P10 Ad	Comm 3 Ages
Neural cell adhesion molecule 1	Communes		microtubule-associated protein tau isoform e	Communes	serine/threonine-protein phosphatase 2B catalytic subunit alpha isoform	Comm P10 Ad	Comm 3 Ages
neurofilament heavy polypeptide	Communes		mitogen-activated protein kinase 3	Communes	similar to Small nuclear ribonucleoprotein F	Comm P10 Ad	Comm 3 Ages
neurofilament light polypeptide	Communes		myosin light chain, regulatory B-like	Communes	sodium/potassium-transporting ATPase subunit alpha-2 precursor	Comm P10 Ad	Comm 3 Ages
Neurofilament medium polypeptide	Communes		myosin regulatory light polypeptide 9 isoform 1	Communes	sodium/potassium-transporting ATPase subunit beta-1	Comm P10 Ad	Comm 3 Ages
Peroxiredoxin-6	Communes		myosin-10	Communes	stress-induced-phosphoprotein 1	Comm P10 Ad	Comm 3 Ages
phosphoglycerate kinase 1	Communes		NADH dehydrogenase [ubiquinone] 1 alpha subcomplex subunit 8	Communes	succinyl-CoA ligase [ADP-forming] subunit beta, mitochondrial precursor	Comm P10 Ad	Comm 3 Ages
phosphoglycerate mutase 1	Communes		NADH dehydrogenase [ubiquinone] 1 beta subcomplex subunit 10	Communes	succinyl-CoA:3-ketoacid coenzyme A transferase 1, mitochondrial precursor	Comm P10 Ad	Comm 3 Ages
poly(rC)-binding protein 1	Communes		NADH dehydrogenase [ubiquinone] 1 beta subcomplex subunit 4	Communes	superoxide dismutase [Mn], mitochondrial precursor	Comm P10 Ad	Comm 3 Ages
protein-glutamine gamma-glutamyltransferase 2	Communes		NADH dehydrogenase [ubiquinone] flavoprotein 1, mitochondrial precursor	Communes	tight junction protein ZO-1 isoform 1	Comm P10 Ad	Comm 3 Ages
pyruvate dehydrogenase E1 component subunit alpha, somatic form, mitochondrial precursor	Communes		NADH dehydrogenase [ubiquinone] iron-sulfur protein 3, mitochondrial precursor	Communes	trifunctional enzyme subunit alpha, mitochondrial precursor	Comm P10 Ad	Comm 3 Ages
pyruvate dehydrogenase E1 component subunit beta, mitochondrial precursor	Communes		NADH-ubiquinone oxidoreductase 75 kDa subunit, mitochondrial precursor	Communes	triosephosphate isomerase	Comm P10 Ad	Comm 3 Ages
pyruvate kinase, muscle isoform M2	Communes		Neural cell adhesion molecule 1	Communes	tropomyosin alpha-4 chain	Comm P10 Ad	Comm 3 Ages
RNA-binding motif protein, X chromosome	Communes		neurofilament heavy polypeptide	Communes	tubulin alpha-1A chain	Comm P10 Ad	Comm 3 Ages
RNA-binding protein 8A isoform b	Communes		neurofilament light polypeptide	Communes	tubulin beta-2A chain	Comm P10 Ad	Comm 3 Ages
Rps16 protein	Communes		Neurofilament medium polypeptide	Communes	tubulin beta-2B chain	Comm P10 Ad	Comm 3 Ages
Septin-5	Communes		Peroxiredoxin-6	Communes	tubulin beta-3 chain	Comm P10 Ad	Comm 3 Ages
serine/arginine-rich splicing factor 1 isoform 1	Communes		phosphoglycerate kinase 1	Communes	tubulin beta-4A chain	Comm P10 Ad	Comm 3 Ages
serine/arginine-rich splicing factor 2	Communes		phosphoglycerate mutase 1	Communes	tubulin beta-4B chain	Comm P10 Ad	Comm 3 Ages
serine/arginine-rich splicing factor 3	Communes		poly(rC)-binding protein 1	Communes	tubulin beta-5 chain	Comm P10 Ad	Comm 3 Ages
serine/arginine-rich splicing factor 7 isoform 1	Communes		Probable ATP-dependent RNA helicase DDX5	Communes	U2 small nuclear ribonucleoprotein B''	Comm P10 Ad	Comm 3 Ages
serine/threonine-protein phosphatase 2B catalytic subunit alpha isoform	Communes		proteasome subunit alpha type-1	Communes	ubiquitin carboxyl-terminal hydrolase isozyme L1	Comm P10 Ad	Comm 3 Ages
similar to Small nuclear ribonucleoprotein F	Communes		proteasome subunit alpha type-2	Communes	ubiquitin-60S ribosomal protein L40	Comm P10 Ad	Comm 3 Ages
sodium/potassium-transporting ATPase subunit alpha-2 precursor	Communes		proteasome subunit alpha type-3	Communes	vacuolar adenosine triphosphatase subunit A	Comm P10 Ad	Comm 3 Ages
sodium/potassium-transporting ATPase subunit beta-1	Communes		proteasome subunit alpha type-4	Communes	Voltage-dependent anion-selective channel protein 1	Comm P10 Ad	Comm 3 Ages
stress-induced-phosphoprotein 1	Communes		proteasome subunit alpha type-7	Communes	voltage-dependent anion-selective channel protein 2	Comm P10 Ad	Comm 3 Ages
succinyl-CoA ligase [ADP-forming] subunit beta, mitochondrial precursor	Communes		proteasome subunit beta type-1 precursor	Communes	voltage-dependent anion-selective channel protein 3 isoform 2	Comm P10 Ad	Comm 3 Ages
succinyl-CoA:3-ketoacid coenzyme A transferase 1, mitochondrial precursor	Communes		proteasome subunit beta type-2	Communes	V-type proton ATPase subunit B, brain isoform	Comm P10 Ad	Comm 3 Ages
superoxide dismutase [Mn], mitochondrial precursor	Communes		proteasome subunit beta type-3	Communes	V-type proton ATPase subunit d 1	Comm P10 Ad	Comm 3 Ages
tight junction protein ZO-1 isoform 1	Communes		proteasome subunit beta type-4 precursor	Communes	V-type proton ATPase subunit E 1	Comm P10 Ad	Comm 3 Ages
trifunctional enzyme subunit alpha, mitochondrial precursor	Communes		proteasome subunit beta type-5	Communes	4-aminobutyrate aminotransferase, mitochondrial isoform 2 precursor	Comm P10 Ad
triosephosphate isomerase	Communes		proteasome subunit beta type-6 precursor	Communes	amine oxidase [flavin-containing] B	Comm P10 Ad
tropomyosin alpha-4 chain	Communes		protein-glutamine gamma-glutamyltransferase 2	Communes	creatine kinase B-type	Comm P10 Ad
tubulin alpha-1A chain	Communes		pyruvate dehydrogenase E1 component subunit alpha, somatic form, mitochondrial precursor	Communes	creatine kinase U-type, mitochondrial precursor	Comm P10 Ad
tubulin beta-2A chain	Communes		pyruvate dehydrogenase E1 component subunit beta, mitochondrial precursor	Communes	cytochrome b-c1 complex subunit 8	Comm P10 Ad
tubulin beta-2B chain	Communes		pyruvate kinase, muscle isoform M2	Communes	cytochrome b-c1 complex subunit Rieske, mitochondrial	Comm P10 Ad
tubulin beta-3 chain	Communes		ras-related protein Rab-5A	Communes	excitatory amino acid transporter 2 isoform 2	Comm P10 Ad
tubulin beta-4A chain	Communes		ras-related protein Rap-1A precursor	Communes	glutamate dehydrogenase 1, mitochondrial precursor	Comm P10 Ad
tubulin beta-4B chain	Communes		ras-related protein R-Ras2 precursor	Communes	glutamine synthetase	Comm P10 Ad
tubulin beta-5 chain	Communes		RNA-binding motif protein, X chromosome	Communes	heterogeneous nuclear ribonucleoprotein A3	Comm P10 Ad
U2 small nuclear ribonucleoprotein B''	Communes		RNA-binding protein 8A isoform b	Communes	major prion protein precursor	Comm P10 Ad
ubiquitin carboxyl-terminal hydrolase isozyme L1	Communes		Rps16 protein	Communes	Malate dehydrogenase, mitochondrial	Comm P10 Ad
ubiquitin-60S ribosomal protein L40	Communes		Septin-5	Communes	NADH dehydrogenase [ubiquinone] 1 beta subcomplex subunit 5, mitochondrial precursor	Comm P10 Ad
vacuolar adenosine triphosphatase subunit A	Communes		serine/arginine-rich splicing factor 1 isoform 1	Communes	NADH dehydrogenase [ubiquinone] 1 beta subcomplex subunit 7	Comm P10 Ad
Voltage-dependent anion-selective channel protein 1	Communes		serine/arginine-rich splicing factor 2	Communes	NADH dehydrogenase [ubiquinone] 1 beta subcomplex subunit 8, mitochondrial precursor	Comm P10 Ad
voltage-dependent anion-selective channel protein 2	Communes		serine/arginine-rich splicing factor 3	Communes	NADH dehydrogenase [ubiquinone] flavoprotein 2, mitochondrial	Comm P10 Ad
voltage-dependent anion-selective channel protein 3 isoform 2	Communes		serine/arginine-rich splicing factor 7 isoform 1	Communes	peptidyl-prolyl cis-trans isomerase-like 1	Comm P10 Ad
V-type proton ATPase subunit B, brain isoform	Communes		serine/threonine-protein phosphatase 2A 65 kDa regulatory subunit A alpha isoform	Communes	phosphoglucomutase-2	Comm P10 Ad
V-type proton ATPase subunit d 1	Communes		serine/threonine-protein phosphatase 2B catalytic subunit alpha isoform	Communes	pre-mRNA-processing factor 19 isoform 1	Comm P10 Ad
V-type proton ATPase subunit E 1	Communes		similar to Small nuclear ribonucleoprotein F	Communes	protein DJ-1	Comm P10 Ad
4-aminobutyrate aminotransferase, mitochondrial isoform 2 precursor	Spé P5		small nuclear ribonucleoprotein Sm D2	Communes	splicing factor 3b, subunit 2	Comm P10 Ad
acetyl-CoA acetyltransferase, cytosolic	Spé P5		small nuclear ribonucleoprotein Sm D3	Communes	superoxide dismutase [Cu-Zn]	Comm P10 Ad
amine oxidase [flavin-containing] B	Spé P5		sodium/potassium-transporting ATPase subunit alpha-2 precursor	Communes	transketolase	Comm P10 Ad
carbonic anhydrase 1	Spé P5		sodium/potassium-transporting ATPase subunit alpha-3	Communes	Tropomyosin alpha-3 chain	Comm P10 Ad
carbonic anhydrase 2	Spé P5		sodium/potassium-transporting ATPase subunit beta-1	Communes	tropomyosin beta chain isoform 1	Comm P10 Ad
carbonic anhydrase 4 precursor	Spé P5		spectrin beta chain, non-erythrocytic 1 isoform 1	Communes	V-type proton ATPase 16 kDa proteolipid subunit	Comm P10 Ad
caspase-3	Spé P5		stress-induced-phosphoprotein 1	Communes	14-3-3 protein epsilon	Spé Ad
creatine kinase B-type	Spé P5		succinyl-CoA ligase [ADP-forming] subunit beta, mitochondrial precursor	Communes	14-3-3 protein eta	Spé Ad
creatine kinase U-type, mitochondrial precursor	Spé P5		succinyl-CoA:3-ketoacid coenzyme A transferase 1, mitochondrial precursor	Communes	14-3-3 protein gamma	Spé Ad
cytochrome b-c1 complex subunit 8	Spé P5		superoxide dismutase [Mn], mitochondrial precursor	Communes	14-3-3 protein zeta/delta isoform 1	Spé Ad
cytochrome b-c1 complex subunit Rieske, mitochondrial	Spé P5		syntaxin-1A	Communes	60S ribosomal protein L31	Spé Ad
excitatory amino acid transporter 2 isoform 2	Spé P5		syntaxin-1B	Communes	6-phosphofructokinase type C	Spé Ad
glutamate dehydrogenase 1, mitochondrial precursor	Spé P5		Syntaxin-7	Communes	actin, cytoplasmic 1	Spé Ad
glutamine synthetase	Spé P5		tight junction protein ZO-1 isoform 1	Communes	Actin-related protein 2/3 complex subunit 3	Spé Ad
heat shock-related 70 kDa protein 2	Spé P5		trifunctional enzyme subunit alpha, mitochondrial precursor	Communes	actin-related protein 2/3 complex subunit 4 isoform 1	Spé Ad
heterogeneous nuclear ribonucleoprotein A3	Spé P5		triosephosphate isomerase	Communes	Actin-related protein 2/3 complex subunit 5-like protein	Spé Ad
major prion protein precursor	Spé P5		tropomyosin alpha-1 chain isoform 1	Communes	Aldose reductase	Spé Ad
Malate dehydrogenase, mitochondrial	Spé P5		tropomyosin alpha-4 chain	Communes	alpha-actinin-4	Spé Ad
NADH dehydrogenase [ubiquinone] 1 beta subcomplex subunit 7	Spé P5		tubulin alpha-1A chain	Communes	amphiphysin	Spé Ad
NADH dehydrogenase [ubiquinone] flavoprotein 2, mitochondrial	Spé P5		tubulin alpha-4A chain	Communes	AP-2 complex subunit beta isoform b	Spé Ad
peptidyl-prolyl cis-trans isomerase-like 1	Spé P5		tubulin beta-2A chain	Communes	ATP synthase F0 subunit 8	Spé Ad
phosphoglucomutase-2	Spé P5		tubulin beta-2B chain	Communes	band 4.1-like protein 3	Spé Ad
pre-mRNA-processing factor 19 isoform 1	Spé P5		tubulin beta-3 chain	Communes	calcium/calmodulin-dependent protein kinase type II subunit alpha isoform 2	Spé Ad
protein DJ-1	Spé P5		tubulin beta-4A chain	Communes	calcium/calmodulin-dependent protein kinase type II subunit beta isoform 2	Spé Ad
similar to 60S ribosomal protein L18	Spé P5		tubulin beta-4B chain	Communes	cAMP-dependent protein kinase catalytic subunit beta isoform 2	Spé Ad
splicing factor 3b, subunit 2	Spé P5		tubulin beta-5 chain	Communes	catenin beta-1	Spé Ad
superoxide dismutase [Cu-Zn]	Spé P5		U2 small nuclear ribonucleoprotein B''	Communes	caveolin-1 isoform 1	Spé Ad
transketolase	Spé P5		ubiquitin carboxyl-terminal hydrolase isozyme L1	Communes	caveolin-2 isoform 1	Spé Ad
tropomyosin alpha-1 chain isoform 3	Spé P5		ubiquitin-60S ribosomal protein L40	Communes	clathrin light chain A isoform c	Spé Ad
Tropomyosin alpha-3 chain	Spé P5		vacuolar adenosine triphosphatase subunit A	Communes	Clathrin light chain B	Spé Ad
tropomyosin beta chain isoform 1	Spé P5		vesicle-associated membrane protein 1 isoform a	Communes	claudin-11	Spé Ad
Ubc protein	Spé P5		vesicle-associated membrane protein 2	Communes	Cofilin-1	Spé Ad
V-type proton ATPase 16 kDa proteolipid subunit	Spé P5		Vesicle-associated membrane protein 3	Communes	cofilin-2	Spé Ad
NADH dehydrogenase [ubiquinone] 1 beta subcomplex subunit 5, mitochondrial precursor	Spé P5		Voltage-dependent anion-selective channel protein 1	Communes	collagen alpha-1(VI) chain precursor	Spé Ad
NADH dehydrogenase [ubiquinone] 1 beta subcomplex subunit 8, mitochondrial precursor	Spé P5		voltage-dependent anion-selective channel protein 2	Communes	collagen alpha-2(I) chain precursor	Spé Ad
			voltage-dependent anion-selective channel protein 3 isoform 2	Communes	collagen alpha-2(IV) chain preproprotein	Spé Ad
			voltage-dependent calcium channel beta-3 subunit	Communes	cyclin-dependent kinase 5	Spé Ad
			V-type proton ATPase subunit B, brain isoform	Communes	cytochrome c oxidase subunit 7A-related protein, mitochondrial isoform 2	Spé Ad
			V-type proton ATPase subunit d 1	Communes	Dynactin subunit 2	Spé Ad
			V-type proton ATPase subunit E 1	Communes	Dynamin-1	Spé Ad
			26S protease regulatory subunit 7	Spé P10	Fibronectin	Spé Ad
			40S ribosomal protein S15	Spé P10	Filamin-A	Spé Ad
			40S ribosomal protein S18	Spé P10	guanine nucleotide-binding protein G(i) subunit alpha-1	Spé Ad
			40S ribosomal protein S20	Spé P10	guanine nucleotide-binding protein subunit alpha-11	Spé Ad
			40S ribosomal protein S25	Spé P10	Heterogeneous nuclear ribonucleoprotein A1	Spé Ad
			40S ribosomal protein S8	Spé P10	Isoform 2 of 14-3-3 protein theta	Spé Ad
			40S ribosomal protein S9	Spé P10	Isoform 2 of Collagen alpha-1(I) chain	Spé Ad
			40S ribosomal protein SA	Spé P10	Isoform Short of 14-3-3 protein beta/alpha	Spé Ad
			60S ribosomal protein L18	Spé P10	laminin beta 2	Spé Ad
			60S ribosomal protein L19	Spé P10	laminin subunit alpha-2 precursor	Spé Ad
			60S ribosomal protein L23	Spé P10	Laminin subunit alpha-4 precursor	Spé Ad
			60S ribosomal protein L35	Spé P10	laminin subunit alpha-5 precursor	Spé Ad
			60S ribosomal protein L35a	Spé P10	Leukocyte surface antigen CD47	Spé Ad
			60S ribosomal protein L7a-like	Spé P10	lipid phosphate phosphohydrolase 3	Spé Ad
			arginine/serine-rich splicing factor 6	Spé P10	MARCKS-related protein	Spé Ad
			bisphosphoglycerate mutase	Spé P10	mitogen-activated protein kinase 3	Spé Ad
			calcium/calmodulin-dependent protein kinase type II subunit delta isoform 3	Spé P10	myosin light chain, regulatory B-like	Spé Ad
			calcium/calmodulin-dependent protein kinase type II subunit gamma isoform 3	Spé P10	myosin regulatory light polypeptide 9 isoform 1	Spé Ad
			casein kinase II subunit alpha	Spé P10	Myosin-10	Spé Ad
			clathrin light chain A	Spé P10	myristoylated alanine-rich C-kinase substrate	Spé Ad
			core histone macro-H2A.1 isoform 1	Spé P10	NADH dehydrogenase [ubiquinone] 1 alpha subcomplex subunit 7	Spé Ad
			core histone macro-H2A.2	Spé P10	NADH dehydrogenase [ubiquinone] 1 alpha subcomplex subunit 9, mitochondrial	Spé Ad
			Cyclin-dependent kinase 1	Spé P10	NADH dehydrogenase [ubiquinone] 1 beta subcomplex subunit 10	Spé Ad
			dynactin subunit 2 isoform 3	Spé P10	NADH dehydrogenase [ubiquinone] iron-sulfur protein 3, mitochondrial precursor	Spé Ad
			enoyl-CoA delta isomerase 1, mitochondrial precursor	Spé P10	NADH dehydrogenase [ubiquinone] iron-sulfur protein 4, mitochondrial	Spé Ad
			ERK2	Spé P10	phosphoserine aminotransferase isoform 1	Spé Ad
			Excitatory amino acid transporter 2	Spé P10	Probable ATP-dependent RNA helicase DDX5	Spé Ad
			Gja1 protein	Spé P10	proteasome subunit alpha type-1	Spé Ad
			guanine nucleotide-binding protein G(o) subunit alpha isoform B	Spé P10	proteasome subunit alpha type-2	Spé Ad
			Guanine nucleotide-binding protein G(s) subunit alpha isoforms short	Spé P10	proteasome subunit alpha type-3	Spé Ad
			heterogeneous nuclear ribonucleoprotein A1 isoform a	Spé P10	proteasome subunit alpha type-4	Spé Ad
			heterogeneous nuclear ribonucleoprotein A3 isoform a	Spé P10	proteasome subunit alpha type-7	Spé Ad
			Hist1h4d protein	Spé P10	proteasome subunit beta type-1 precursor	Spé Ad
			histone H2A type 2-B	Spé P10	proteasome subunit beta type-2	Spé Ad
			histone H2A.Z	Spé P10	proteasome subunit beta type-3	Spé Ad
			histone H2AX	Spé P10	proteasome subunit beta type-4 precursor	Spé Ad
			histone H2B type 1-A	Spé P10	proteasome subunit beta type-5	Spé Ad
			histone H2B type 1-F/J/L	Spé P10	proteasome subunit beta type-6 precursor	Spé Ad
			histone H2B type 2-E	Spé P10	Purkinje cell protein 4	Spé Ad
			histone H2B type 3-B	Spé P10	pyridoxal kinase	Spé Ad
			histone H3,2	Spé P10	pyridoxal phosphate phosphatase	Spé Ad
			hydroxymethylglutaryl-CoA synthase, mitochondrial precursor	Spé P10	pyridoxine-5'-phosphate oxidase	Spé Ad
			isocitrate dehydrogenase [NADP], mitochondrial precursor	Spé P10	Pyrroline-5-carboxylate reductase 3	Spé Ad
			Isoform 2 of Na(+)/H(+) exchange regulatory cofactor NHE-RF2	Spé P10	ras-related protein Rab-5A	Spé Ad
			laminin subunit beta-2 precursor	Spé P10	ras-related protein Rap-1A precursor	Spé Ad
			laminin-2 alpha2 chain precursor	Spé P10	ras-related protein R-Ras precursor	Spé Ad
			Long-chain specific acyl-CoA dehydrogenase, mitochondrial	Spé P10	ras-related protein R-Ras2 precursor	Spé Ad
			long-chain-fatty-acid--CoA ligase 1	Spé P10	Serine/threonine-protein kinase PAK 1	Spé Ad
			malate dehydrogenase, mitochondrial precursor	Spé P10	Serine/threonine-protein phosphatase	Spé Ad
			myosin-9	Spé P10	similar to phosphatidylinositol-4-phosphate 5-kinase, type II, beta isoform 2	Spé Ad
			NADH dehydrogenase [ubiquinone] 1 alpha subcomplex subunit 4	Spé P10	small nuclear ribonucleoprotein Sm D2	Spé Ad
			NHP2-like protein 1	Spé P10	small nuclear ribonucleoprotein Sm D3	Spé Ad
			pre-mRNA-processing factor 19 isoform 2	Spé P10	Sodium/potassium-transporting ATPase subunit alpha-3	Spé Ad
			protease (prosome, macropain) 26S subunit, ATPase 5, isoform CRA_c	Spé P10	sodium/potassium-transporting ATPase subunit beta-2	Spé Ad
			rho GDP-dissociation inhibitor 1	Spé P10	spectrin beta chain, non-erythrocytic 1 isoform 1	Spé Ad
			RNA and export factor binding protein 1-II	Spé P10	syntaxin-1A	Spé Ad
			Serine/arginine-rich splicing factor 4	Spé P10	syntaxin-1B	Spé Ad
			serine/arginine-rich splicing factor 5-like	Spé P10	Syntaxin-7	Spé Ad
			similar to calcium binding protein P22	Spé P10	tropomyosin alpha-1 chain isoform 1	Spé Ad
			similar to procollagen, type VI, alpha 2 isoform 1	Spé P10	tubulin alpha-4A chain	Spé Ad
			small nuclear ribonucleoprotein-associated protein B	Spé P10	Ubiqutin subunit 1	Spé Ad
			sodium/potassium-transporting ATPase subunit alpha-1 precursor	Spé P10	vesicle-associated membrane protein 1 isoform a	Spé Ad
			sodium/potassium-transporting ATPase subunit beta-3	Spé P10	vesicle-associated membrane protein 2	Spé Ad
			succinate dehydrogenase [ubiquinone] flavoprotein subunit, mitochondrial precursor	Spé P10	Vesicle-associated membrane protein 3	Spé Ad
			succinyl-CoA ligase [GDP-forming] subunit beta, mitochondrial precursor	Spé P10	voltage-dependent calcium channel beta-3 subunit	Spé Ad
			synaptosomal-associated protein 23 isoform b	Spé P10	V-type proton ATPase subunit D	Spé Ad
			synaptosomal-associated protein 25	Spé P10	V-type proton ATPase subunit G 2	Spé Ad
			syntaxin-12	Spé P10	wiskott-Aldrich syndrome protein family member 1	Spé Ad
			trifunctional enzyme subunit beta, mitochondrial precursor	Spé P10	serine/threonine-protein phosphatase 2A 65 kDa regulatory subunit A alpha isoform	Spé Ad
			tropomyosin alpha-3 chain isoform 3	Spé P10
			tubulin alpha-1C chain	Spé P10
			U2 small nuclear ribonucleoprotein A'	Spé P10
			U6 snRNA-associated Sm-like protein LSm3	Spé P10
			vesicle-trafficking protein SEC22b precursor	Spé P10
			V-type proton ATPase 116 kDa subunit a isoform 1 isoform 4	Spé P10
			V-type proton ATPase subunit C 1	Spé P10
			Y-box-binding protein 3 short isoform	Spé P10
