# Supplementary material for: Proteomic and transcriptomic study of brain microvessels in neonatal and adult mice
Source: PLoS One. 2017 Jan 31;12(1):e0171048. doi: 10.1371/journal.pone.0171048 (PMC5283732; doi:10.1371/journal.pone.0171048)
Supplement: S2 Table — S2A; Energy metabolism–associated proteins in forebrain microvessels, S2B; Transport associated–proteins in forebrain microvessels, S2C; Antioxidant metabolism–associated proteins in forebrain microvessels, S2D; Protein metabolism–associated proteins in forebrain microvessels. (XLSX) [file pone.0171048.s005.xlsx]

## Sheet: Captions
Supplementary Table 2:	Microvessel protein lists in KEGG pathways related to metabolism and transport
Supplementary Table 2.1: Energy Metabolism associated Proteins in forebrain microvessels
Supplementary Table 2.2: Transport associated proteins in forebrain microvessels
Supplementary Table 2.3: Antioxydant Metabolism associated proteins in forebrain microvessels
Supplementary Table 2.4: Protein metabolism associated proteins in forebrain microvessels
*; Id colums refer to gene Id and common protein denomination
Color codes in FC columns indicate the stage of highest protein level
P5
P10
Adult
Yellow backround refers to manual association of proteins

## Sheet: Suppl Tab 2A Energy Metabolism
Supplementary Table 2A Energy metabolism associated proteins in forebrain microvessels
BETA OXIDATION
UNIPROT	Description	Id*	PSM P5	PSM P10	PSM Ad	P5 abundance	P10 abundance	Ratio P10/P5	P10 abundance	Adult abundance	Ratio Ad/P10	P5 abundance	Adult abundance	Ratio Ad/P5	DAVID pathways annotation
Q99N15	3-hydroxyacyl-CoA dehydrogenase type-2	Hsd17b10	-	38	35	4108.72	16800	4.08886	-	-	-	-	-	-	Valine, leucine and isoleucine degradation
Q99JY0	trifunctional enzyme subunit beta, mitochondrial precursor	Hadhb	-	16	-	1258.32	14500	11.5233	-	-	-	-	-	-	Fatty acid metabolism, Valine leucine and isoleucine degradation
P51174	Long-chain specific acyl-CoA dehydrogenase, mitochondrial	Acadl	-	11	-	3220.12	48700	15.1237	-	-	-	-	-	-	Fatty acid metabolism
Q8BMS1	trifunctional enzyme subunit alpha, mitochondrial precursor	Hadha	-	34	-	1661.77	36100	21.7238	40300	2473.33	-16.2938	-	-	-	Butanoate metabolism, Fatty acid metabolism, Propanoate metabolism, Tryptophan metabolism, Valine leucine and isoleucine degradation
P41216	long-chain-fatty-acid--CoA ligase 1	Acsl1	-	-	-	34.27	3168.79	92.4654	3168.79	16.06	-197.309	-	-	-	Fatty acid metabolism
P42125	enoyl-CoA delta isomerase 1, mitochondrial precursor	Eci1	9	23	22	8653.8	25700	2.96979	-	-	-	8653.8	29700	3.43202	Fatty acid metabolism
O35459	delta(3,5)-Delta(2,4)-dienoyl-CoA isomerase, mitochondrial precursor	Ech1	-	33	-	2503.83	21600	8.62678	15600	5802.65	-2.68843	5822.25	13200	2.26716	Metabolism
KREBS CYCLE
UNIPROT	Description		PSM P5	PSM P10	PSM Ad	P5 abundance	P10 abondance	Ratio P10/P5	P10 abundance	Adult abundance	Ratio Ad/P10	P5 abundance	Adult abundance	Ratio Ad/P5	DAVID pathways annotation
Q9D6R2	isocitrate dehydrogenase [NAD] subunit alpha, mitochondrial precursor	Idh3a	-	5	16	3014.55	20400	6.76718	16000	3714.76	-4.30714	-	-	-	Citrate cycle (TCA)
Q99KI0	aconitate hydratase, mitochondrial precursor	Aco2	-	24	-	5809.49	64600	11.1197	47800	4352	-10.9835	-	-	-	Citrate cycle (TCA)
Q9CZU6	citrate synthase, mitochondrial precursor	Cs	-	11	6	608.25	51800	85.1624	62600	9706.52	-6.44927	-	-	-	Citrate cycle (TCA)
Q91VA7	isocitrate dehydrogenase 3, beta subunit	Idh3b	-	-	-	289.74	3243	11.1928	3243	1772.97	-1.82913	-	-	-	Citrate cycle (TCA)
Q9Z2I9	succinyl-CoA ligase [ADP-forming] subunit beta, mitochondrial precursor	Sucla2	-	-	-	0	2618.54	INFINITY	5775	1198	-4.82053	-	-	-	Citrate cycle (TCA), Propanoate metabolism
P26443	glutamate dehydrogenase 1, mitochondrial precursor	Glud1	-	36	-	1658.39	68800	41.486	40300	10600	-3.80189	791.18	8018.12	10.1344	Arginine and proline metabolism, Nitrogen metabolism
P08249	Malate dehydrogenase, mitochondrial	Mdh2	51	124	178	300141	1255000	4.18137	329000	731000	2.22188	391000	2139600	5.47212	Citrate cycle (TCA), Pyruvate metabolism
Q9D2G2	dihydrolipoyllysine-residue succinyltransferase component of 2-oxoglutarate dehydrogenase complex, mitochondrial	Dlst	12	40	51	10428	54897.5	5.26443	-	-	-	11300	66200	5.85841	Citrate cycle (TCA)
P97807	fumarate hydratase, mitochondrial precursor	Fh	6	31	39	145.03	5342.7	36.8386	-	-	-	4424.62	52300	11.8202	Citrate cycle (TCA)
P54071	isocitrate dehydrogenase [NADP], mitochondrial precursor	Idh2	-	9	-	-	-	-	-	-	-	-	-	-	Citrate cycle (TCA)
Q9Z2I8	succinyl-CoA ligase [GDP-forming] subunit beta, mitochondrial precursor	Suclg2	-	6	-	-	-		-	-	-	-	-	-	Citrate cycle (TCA), Propanoate metabolism
KETONE BODIES METABOLISM
UNIPROT	Description		PSM P5	PSM P10	PSM Ad	P5 abundance	P10 abundance	Ratio P10/P5	P10 abundance	Adult abundance	Ratio Ad/P10	P5 abundance	Adult abundance	Ratio Ad/P5	DAVID pathways annotation
Q80XN0	D-beta-hydroxybutyrate dehydrogenase, mitochondrial precursor	Bdh1	-	-	-	3024.8	20300	6.71119	14100	3886.64	-3.62781	-	-	-	Butanoate metabolism, Synthesis and degradation of ketone bodies
Q8QZT1	acetyl-CoA acetyltransferase, mitochondrial precursor	Acat1	13	45	8	1115.39	23100	20.7102	17300	5395.74	-3.20623	-	-	-	Butanoate metabolism, Fatty acid metabolism, Propanoate metabolism, Pyruvate metabolism, Synthesis and degradation of ketone bodies, Tryptophan metabolism, Valine leucine and isoleucine degradation
P54869	hydroxymethylglutaryl-CoA synthase, mitochondrial precursor	Hmgcs2	-	8	-	103.81	5234.9	50.4277	-	-	-	-	-		Butanoate metabolism, Synthesis and degradation of ketone bodies, Valine leucine and isoleucine degradation
Q9D0K2	succinyl-CoA:3-ketoacid coenzyme A transferase 1, mitochondrial precursor	Oxct1	-	-	11	179.91	6669.96	37.0739	-	-	-	-	-	-	Butanoate metabolism, Synthesis and degradation of ketone bodies, Valine leucine and isoleucine degradation
Q8BWT1	3-ketoacyl-CoA thiolase, mitochondrial	Acaa2	-	36	20	3229.49	56600	17.526	-	-	-	1087.42	6628.34	6.09547	Fatty acid metabolism, Valine leucine and isoleucine degradation
Q8CAY6	acetyl-CoA acetyltransferase, cytosolic	Acat2	16	-	-	-	-	-	-	-		-	-	-	Butanoate metabolism, Fatty acid metabolism, Propanoate metabolism, Pyruvate metabolism, Synthesis and degradation of ketone bodies, Tryptophan metabolism, Valine leucine and isoleucine degradation
RESPIRATORY CHAIN
UNIPROT	Description		PSM P5	PSM P10	PSM Ad	P5 abundance	P10 abundance	Ratio P10/P5	P10 abundance	Adult abundance	Ratio Ad/P10	P5 abundance	Adult abundance	Ratio Ad/P5	DAVID pathways annotation
Q9DB77	cytochrome b-c1 complex subunit 2, mitochondrial precursor	Uqcrc2	19	104	110	73552	465900	6.33429	87800	79300	-1.10719	76012.7	585300	7.70003	Oxidative phosphorylation
Q9D855	cytochrome b-c1 complex subunit 7	Uqcrb	-	8	15	7480.9	55300	7.39216	-	-	-	12200	84400	6.91803	Oxidative phosphorylation
Q9D0M3	cytochrome c1, heme protein, mitochondrial	Cyc1	-	38	42	6725.96	83100	12.3551	-	-	-	10600	160000	15.0943	Oxidative phosphorylation
Q9CR68	cytochrome b-c1 complex subunit Rieske, mitochondrial	Uqcrfs1	-	-	30	-	-	-	-	-	-	6275.47	62700	9.99128	Oxidative phosphorylation
Q9CQ69	cytochrome b-c1 complex subunit 8	Uqcrq	-	-	-	-	-	-	-	-	-	3825.91	109000	28.49	Oxidative phosphorylation
COMPLEX I
Q91VD9	NADH-ubiquinone oxidoreductase 75 kDa subunit, mitochondrial precursor	Ndufs1	-	28	-	1743.49	16600	9.52113	32300	3512.39	-9.19602	-	-	-	Oxidative phosphorylation
Q91YT0	NADH dehydrogenase [ubiquinone] flavoprotein 1, mitochondrial precursor	Ndufv1	-	-	-	73.57	3860.36	52.4719	2757.32	240.59	-11.4607	-	-	-	Oxidative phosphorylation
Q9DCJ5	NADH dehydrogenase [ubiquinone] 1 alpha subcomplex subunit 8	Ndufb8	-	5	-	13900	43100	3.10072	-	-	-	19100	79000	4.13613	Oxidative phosphorylation
Q9CQC7	NADH dehydrogenase [ubiquinone] 1 beta subcomplex subunit 4	Ndufb4	4	5	10	10800	43600	4.03704	-	-	-	10800	62300	5.76852	Oxidative phosphorylation
Q9CQH3	NADH dehydrogenase [ubiquinone] 1 beta subcomplex subunit 5, mitochondrial precursor	Ndufb5	-	-	-	-	-	-	-	-	-	3671.75	25800	7.02662	Oxidative phosphorylation
Q9CR61	NADH dehydrogenase [ubiquinone] 1 beta subcomplex subunit 7	Ndufb7	-	-	-	-	-	-	-	-	-	3308.51	10800	3.26431	Oxidative phosphorylation
Q9D6J5	NADH dehydrogenase [ubiquinone] 1 beta subcomplex subunit 8, mitochondrial precursor	Ndufa8	-	-	-	-	-	-	-	-	-	5564.06	71800	12.9042	Oxidative phosphorylation
Q9D6J6	NADH dehydrogenase [ubiquinone] flavoprotein 2, mitochondrial	Ndufv2	-	-	-	-	-	-	-	-	-	17300	85300	4.93064	Oxidative phosphorylation
Q9DCT2	NADH dehydrogenase [ubiquinone] iron-sulfur protein 3, mitochondrial precursor	Ndufs3	-	24	39	-	-	-	-	-	-	-	-	-	Oxidative phosphorylation
Q9DCS9	NADH dehydrogenase [ubiquinone] 1 beta subcomplex subunit 10	Ndufb10	-	23	25	-	-	-	-	-	-	-	-	-	Oxidative phosphorylation
Q9DC70	NADH dehydrogenase [ubiquinone] iron-sulfur protein 7, mitochondrial precursor	Ndufs7	-	4	-	-	-	-	-	-	-	-	-	-	Oxidative phosphorylation
Q62425	NADH dehydrogenase [ubiquinone] 1 alpha subcomplex subunit 4	Ndufa4	-	4	-	-	-	-	-	-	-	-	-	-	Oxidative phosphorylation
Q9DC69	NADH dehydrogenase [ubiquinone] 1 alpha subcomplex subunit 9, mitochondrial	Ndufa9	-	-	24	-	-	-	-	-	-	-	-	-	Oxidative phosphorylation
Q9CXZ1	NADH dehydrogenase [ubiquinone] iron-sulfur protein 4, mitochondrial	Ndufs4	-	-	8	-	-	-	-	-	-	-	-	-	Oxidative phosphorylation
Q9Z1P6	NADH dehydrogenase [ubiquinone] 1 alpha subcomplex subunit 7	Ndufa7	-	-	6	-	-	-	-	-	-	-	-	-	Oxidative phosphorylation
COMPLEX II
Q8K2B3	succinate dehydrogenase [ubiquinone] flavoprotein subunit, mitochondrial precursor	Sdha	-	-		74.84	1453.67	19.4237	-		-	-	-	-	Citrate cycle (TCA), Oxidative phosphorylation
COMPLEX IV
P12787	cytochrome c oxidase subunit 5A, mitochondrial precursor	Cox5a	12	27	23	30000	29400	-1.02041	-	-	-	47500	210000	4.42105	Oxidative phosphorylation
P19783	cytochrome c oxidase subunit 4 isoform 1, mitochondrial precursor	Cox4i1	-	20	34	30900	136000	4.40129	-	-	-	36923.9	253800	6.8736	Oxidative phosphorylation
Q9CPQ1	cytochrome c oxidase subunit 6C	Cox6c	-	-	-	5948.49	43300	7.27916	-	-	-	5948.49	39400	6.62353	Oxidative phosphorylation
P00405	cytochrome c oxidase subunit II	Mtco2	-	50	65	24600	191000	7.76423	-	-	-	25200	161000	6.38889	Oxidative phosphorylation
Q61387	cytochrome c oxidase subunit 7A-related protein, mitochondrial isoform 2	Cox7a2l	-	-	6	-	-	-	-	-	-	-	-	-	Oxidative phosphorylation
COMPLEX V
P03930	ATP synthase F0 subunit 8	Atp8	-	-	-	-	-	-	16000	1005.85	-15.9069	-	-	-	Oxidative phosphorylation
Q9CQQ7	ATP synthase F(0) complex subunit B1, mitochondrial precursor	Atp5f1	-	7	26	13900	47600	3.42446	12300	3409.65	-3.60741	4457.64	24400	5.47375	Oxidative phosphorylation
Q9DB20	ATP synthase subunit O, mitochondrial precursor	Atp5o	10	42	50	31323.4	207300	6.61806	89700	38600	-2.32383	47483.6	139700	2.94207	Oxidative phosphorylation
Q9D3D9	ATP synthase subunit delta, mitochondrial precursor	Atp5d	11	23	19	60317.7	345800	5.73298	-	-	-	58300	375000	6.43225	Oxidative phosphorylation
Q91VR2	ATP synthase subunit gamma, mitochondrial isoform a	Atp5c1	10	22	30	3704.39	30632.1	8.26913	-	-	-	10595.6	42900	4.04886	Oxidative phosphorylation
Q06185	ATP synthase subunit e, mitochondrial	Atp5k	-	12	19	26700	146000	5.46816	-	-		27500	159000	5.78182	Oxidative phosphorylation
P97450	ATP synthase-coupling factor 6, mitochondrial precursor	Atp5j	-	-	9	1431.94	21700	15.1543	-	-	-	1431.94	37800	26.3978	Oxidative phosphorylation
Q9DCX2	ATP synthase subunit d, mitochondrial	Atp5h	-	-	25	1259.77	23300	18.4954	-	-	-	10300	35800	3.47573
Q9CPQ8	ATP synthase subunit g, mitochondrial	Atp5l	-	-	-	20300	116000	5.71429	-	-	-	20300	112000	5.51724	Oxidative phosphorylation
P62814	V-type proton ATPase subunit B, brain isoform	Atp6v1b2	-	39	101	3113.3	7789.99	2.50216	8184.4	22700	2.77357	32513.3	238700	7.34161	Oxidative phosphorylation
P56480	ATP synthase subunit beta, mitochondrial precursor	Atp5b	176	414	513	1206100	3543000	2.93757	434000	1024000	2.35945	1758000	6640000	3.77702	Oxidative phosphorylation
Q03265	ATP synthase subunit alpha, mitochondrial precursor	Atp5a1	73	185	254	286100	968000	3.38343	272000	441000	1.62132	30800	425000	13.7987	Oxidative phosphorylation
COMPLEX VI
Q9CZ13	cytochrome b-c1 complex subunit 1, mitochondrial precursor	Uqcrc1	15	38	61	61600	212300	3.44643	353.49	1131.24	3.2002	48716.8	242400	4.9757	Oxidative phosphorylation
GLYCOLYSIS/NEOGLUCOGENESIS
UNIPROT	Description		PSM P5	PSM P10	PSM Ad	P5 abundance	P10 abundance	Ratio P10/P5	P10 abundance	Adult abundance	Ratio Ad/P10	P5 abundance	Adult abundance	Ratio Ad/P5	DAVID pathways annotation
P09411	phosphoglycerate kinase 1	Pgk1	16	5	22	73800	11400	-6.47368	-	-	-	-	-	-	Glycolysis_Gluconeogenesis
P35486	pyruvate dehydrogenase E1 component subunit alpha, somatic form, mitochondrial precursor	Pdha1	-	11	13	294000	45500	-6.46154	3245.11	184.27	-17.6106	295000	41400	-7.1256	Butanoate metabolism, Citrate cycle (TCA), Glycolysis_Gluconeogenesis, Pyruvate metabolism
Q8BMF4	dihydrolipoyllysine-residue acetyltransferase component of pyruvate dehydrogenase complex, mitochondrial	Dlat	4	10	-	-	-	-	4841.17	505.55	-9.57605	1418.06	399.43	-3.55021	Citrate cycle (TCA), Glycolysis_Gluconeogenesis, Pyruvate metabolism
P52480	pyruvate kinase, muscle isoform M2	Pkm	43	47	118	16600	4250.09	-3.9058	21700	116000	5.34562	107142	432126	4.03321	Glycolysis_Gluconeogenesis, Pyruvate metabolism
P16858	glyceraldehyde-3-phosphate dehydrogenase	Gapdh	34	49	57	19600	5687.62	-3.44608	141000	297000	2.10638	73700	123000	1.66893	Glycolysis_Gluconeogenesis
Q9WUA3	6-phosphofructokinase type C	Pfkp	-	-	-	-	-	-	1824.05	13.62	-133.924	-	-	-	Glycolysis_Gluconeogenesis, Pentose phosphate pathway
Q9DBJ1	phosphoglycerate mutase 1	Pgam1	27	30	44	9180.34	25200	2.745	-	-	-	115000	451000	3.92174	Glycolysis_Gluconeogenesis
Q9D023	mitochondrial pyruvate carrier 2	Mpc2	-	-	-	112.11	1901.15	16.9579	-	-	-	112.11	2089.3	18.6362	Glycolysis_Gluconeogenesis
Q9D051	pyruvate dehydrogenase E1 component subunit beta, mitochondrial precursor	Pdhb	-	14	15	250.49	7915.9	31.6017	7798.14	1716.61	-4.54276	2511.08	21100	8.40276	Citrate cycle (TCA), Butanoate metabolism, Glycolysis_Gluconeogenesis, Pyruvate metabolism
P05064	fructose-bisphosphate aldolase A isoform 2	Aldoa	33	53	153	52700	61100	1.15939	165000	817000	4.95152	132000	996000	7.54545	Glycolysis_Gluconeogenesis, Pentose phosphate pathway
Q3TIE8	Dihydrolipoyl dehydrogenase	Dld	16	19	36	3917.83	18660.7	4.76302	-	-	-	16200	53300	3.29012	Citrate cycle (TCA), Glycolysis_Gluconeogenesis, Pyruvate metabolism, Valine, leucine and isoleucine degradation
P16125	L-lactate dehydrogenase B chain	Ldhb	-	-	13	57.74	2942.32	50.9581	-	-	-	10357.7	60139.7	5.80626	Glycolysis_Gluconeogenesis, Propanoate metabolism, Pyruvate metabolism
P05063	fructose-bisphosphate aldolase C	Aldoc	-	-	111	-	-	-	6966.59	42600	6.1149	24106.5	153700	6.37587	Glycolysis_Gluconeogenesis, Pentose phosphate pathway
P17183	gamma-enolase	Eno2	21	-	196	-	-	-	32900	438000	13.3131	45500	505000	11.0989	Glycolysis_Gluconeogenesis
P17751	triosephosphate isomerase	Tpi1	24	26	63	-	-	-	219000	851000	3.88584	148741	846700	5.69245	Glycolysis_Gluconeogenesis
P06745	glucose-6-phosphate isomerase	Gpi1	-	11	59	-	-	-	-	-	-	27800	177000	6.36691	Glycolysis_Gluconeogenesis, Pentose phosphate pathway
P17182	alpha-enolase	Eno1	51	54	143	-	-	-	-	-	-	166000	373000	2.24699	Glycolysis_Gluconeogenesis
P15327	bisphosphoglycerate mutase	Bpgm	9	8		-	-	-	-	-	-	-	-	-	Glycolysis_Gluconeogenesis
D3Z736	L-lactate dehydrogenase	Ldha	-	6	-	-	-	-	-	-	-	-	-	-	Glycolysis_Gluconeogenesis
Q64467	glyceraldehyde-3-phosphate dehydrogenase, testis-specific	Gapdhs	-	-	10	-	-	-	-	-	-	-	-	-	Glycolysis_Gluconeogenesis
Pentose phosphates
UNIPROT	Description		PSM P5	PSM P10	PSM Ad	P5 abundance	P10 abundance	Ratio P10/P5	P10 abundance	Adult abundance	Ratio Ad/P10	P5 abundance	Adult abundance	Ratio Ad/P5	DAVID pathways annotation
P40142	transketolase	Tkt	47	51	36	-	-	-	-	-	-	59300	24300	-2.44033	Pentose phosphate pathway
Q9D0F9	phosphoglucomutase-2	Pgm2	-	-	-	-	-	-	-	-	-	737.49	7429.83	10.0745	Glycolysis_Gluconeogenesis, Pentose phosphate pathway
Miscellaneous
UNIPROT	Description		PSM P5	PSM P10	PSM Ad	P5 abundance	P10 abundance	Ratio P10/P5	P10 abundance	Adult abundance	Ratio Ad/P10	P5 abundance	Adult abundance	Ratio Ad/P5	DAVID pathways annotation
Q8C338	Isocitrate dehydrogenase [NADP]	Idh1	-	-	-	9404.08	232.68	-40.4164	-	-	-	9404.08	26.22	-358.661	Citrate cycle (TCA)
P05202	aspartate aminotransferase, mitochondrial	Got2	37	67	119	104000	240000	2.30769	276361	824100	2.98197	136000	822000	6.04412	Arginine and proline metabolism, Phenylalanine metabolism
P05201	aspartate aminotransferase, cytoplasmic	Got1	-	11	65	-	-	-	64539.8	397600	6.16054	18600	326000	17.5269	Arginine and proline metabolism, Phenylalanine metabolism
*, see captions															Yellow backround refers to manual association of proteins

## Sheet: Suppl Tab 2B Transport
Supplementary Table 2B Transport associated proteins in forebrain microvessels
ION EXCHANGES
UNIPROT	Description	Id*	PSM P5	PSM P10	PSM Ad	P5 abundance	P10 abundance	Ratio P10/P5	P10 abundance	Adult abundance	Ratio Ad/P10	P5 abundance	Adult abundance	Ratio Ad/P5	DAVID pathways annotation
Q9Z1G3	V-type proton ATPase subunit C 1	Atp6c1v1	-	-	-	3425.59	1202.3	-2.8492	-	-	-	-	-	-	Oxidative phosphorylation
P50516	vacuolar adenosine triphosphatase subunit A	Atp6v1a	18	15	49	56351.3	11412.8	-4.93756	5754.98	2608.04	-2.20663	-	-	-	Oxidative phosphorylation
Q6PIE5	sodium/potassium-transporting ATPase subunit alpha-2 precursor	Atp1a2	-	-	-	29.75	1350.12	45.3822	25500	1370.31	-18.6089	-	-	-	Energy metabolism
Q9Z1G4	V-type proton ATPase 116 kDa subunit a isoform 1 isoform 4	Atp6v0a1	-	-	-	2087.94	7295.8	3.49426	-	-	-	-	-	-	Oxidative phosphorylation
P14094	sodium/potassium-transporting ATPase subunit beta-1	Atp1b1	-	19	42	255.58	48000	187.808	-	-	-	25600	396000	15.4688	Energy metabolism
P51863	V-type proton ATPase subunit d 1	Atp6v0d1	-	8	29	1722.65	7457.24	4.32894	25400	122000	4.80315	28000	269000	9.60714	Oxidative phosphorylation
P50518	V-type proton ATPase subunit E 1	Atp6v1e1	9	17	84	-	-	-	9191.92	36500	3.97088	24600	147000	5.97561	Oxidative phosphorylation
P70441	Na(+)/H(+) exchange regulatory cofactor NHE-RF1	Slc9a3r1	-	-	12	-	-	-	11900	40400	3.39496	5868.35	40400	6.88439	Transport
P63082	V-type proton ATPase 16 kDa proteolipid subunit	Atp6v0c	-	-	-	-	-	-	-	-	-	3051.99	21000	6.88076	Oxidative phosphorylation
Q9JHL1	Na(+)/H(+) exchange regulatory cofactor NHE-RF2 isoform A	Slc9a3r2	-	4	-	-	-	-	-	-	-	4432.93	22900	5.16588	Transport
P13634	carbonic anhydrase 1	Car1	7	10	22	-	-	-	-	-	-	-	-	-	Nitrogen metabolism
Q6PIC6	Sodium/potassium-transporting ATPase subunit alpha-3	Atp1a3	-	22	8	-	-	-	-	-	-	-	-	-	Energy metabolism
P14231	sodium/potassium-transporting ATPase subunit beta-2	Atp1b2	-	4	17	-	-	-	-	-	-	-	-	-	Energy metabolism
Q8VDN2	sodium/potassium-transporting ATPase subunit alpha-1 precursor	Atp1a1	-	28	-	-	-	-	-	-	-	-	-	-	Energy metabolism
P97370	sodium/potassium-transporting ATPase subunit beta-3	Atp1b3	-	6	-	-	-	-	-	-	-	-	-	-	Energy metabolism
Q9WTT4	V-type proton ATPase subunit G 2	Atp6v1g2	-	-	17	-	-	-	-	-	-	-	-	-	Oxidative phosphorylation
P57746	V-type proton ATPase subunit D	Atp6v1d	-	-	14	-	-	-	-	-	-	-	-	-	Oxidative phosphorylation
TRANSPORT
Miscellaneous
UNIPROT	Description	Id	PSM P5	PSM P10	PSM Ad	P5 abundance	P10 abundance	Ratio P10/P5	P10 abundance	Adult abundance	Ratio Ad/P10	P5 abundance	Adult abundance	Ratio Ad/P5	DAVID pathways annotation
Q924N4	solute carrier family 12 member 6 isoform 2	Slc12a6, KCC3	-	-	10	88.47	1491.76	16.8618	-	-	-	-	-	-	Transport
Q8VEM8	phosphate carrier protein, mitochondrial precursor	Slc25a3	-	17	24	4598.35	39100	8.50305	8781.25	613.84	-14.3054	4436.09	62000	13.9763	Transport
P49817	caveolin-1 isoform 1	Cav1	-	-	14	7354.78	45800	6.22724	-	-	-	7354.78	65200	8.86498	Transport
Q9Z2Z6	mitochondrial carnitine/acylcarnitine carrier protein	Slc25a20	-	-	-	-	-	-	6040.32	1850.71	-3.26379	-	-	-	Transport
Q9WVC3	caveolin-2 isoform 1	Cav2	-	-	6	-	-	-	-	-	-	-	-	-	Transport
Amino acid transport
P10852	4F2 cell-surface antigen heavy chain isoform b	Slc3a2	6	20	-	1292.75	33400	25.8364	48600	3761	-12.9221	-	-	-	Transport
Q9Z127	large neutral amino acids transporter small subunit 1	Slc7a5, Lat1	-	25	6	2417.46	18900	7.81812	-	-	-	-	-	-	Transport
O35874	neutral amino acid transporter A	Slc1a4, SATT	-	-	-	1088.44	17600	16.1699	-	-	-	-	-	-	Transport
Energy substrate transport
Q8JZU2	solute carrier family 25, member 1	Slc25a1	-	-	-	40.72	3277.1	80.4789	-	-	-	-	-	-	Transport
P53986	monocarboxylate transporter 1	Slc16a1, MCT1	5	41	20	24766.7	280800	11.3378	129700	29754.5	-4.35901	1906.21	68600	35.9876	Transport
P48962	ADP/ATP translocase 1	Slc25a4	5	32	46	23228.6	109100	4.69679	36600	18100	-2.0221	20700	101000	4.87923	Transport
P51881	ADP/ATP translocase 2	Slc25a5	-	11	-	610.32	47800	78.3196	50600	5884.55	-8.59879	12800	37800	2.95312	Transport
Q9CR62	mitochondrial 2-oxoglutarate/malate carrier protein	Slc25a11		41	61	6094.42	67200	11.0265	19100	5802.57	-3.29164	5802.58	84727	14.6016	Transport
Q8BH59	calcium-binding mitochondrial carrier protein Aralar1	Slc25a12	-	34	27	4085.52	25000	6.11917	30600	5101.72	-5.99798	959.03	19900	20.7501	Transport
P17809	solute carrier family 2, facilitated glucose transporter member 1	Slc2a1, Glut 1	-	23	50	38900	167000	4.29306	193000	853000	4.41969	64100	885000	13.8066	Transport
P32037	solute carrier family 2, facilitated glucose transporter member 3	Slc2a3, Glut3	-	-	-	-	-	-	-	-	-	47.69	19200	402.6	Transport
Neurotransmitter transport
Q9D6M3	mitochondrial glutamate carrier 1	Slc25a22	-	22	26	21600	24300	1.125	-	-	-	3476.09	21300	6.12757	Transport
P43006	excitatory amino acid transporter 2 isoform 2	Slc1a2, EAAT2	-	4	39	-	-	-	11200	102000	9.10714	6878.16	166503	24.2075	Transport
P31648	sodium- and chloride-dependent GABA transporter 1	Slc6a1, GAT1	-	4	-	-	-	-	-	-	-	6754.38	144000	21.3195	Transport
P56564	excitatory amino acid transporter 1	Slc1a3, EAAT1	8	19	24	-	-	-	-	-	-	37100	153000	4.12399	Transport
P31650	sodium- and chloride-dependent GABA transporter 3	Slc6a11, GAT3	-	4	-	-	-	-	-	-	-	-	-	-	Transport
*, see captions															Yellow backround refers to manual association of proteins

## Sheet: Suppl Tab 2C AntiOx Metabolism
Supplementary Table 2C Antioxydant Metabolism associated Proteins in forebrain microvessels
UNIPROT	Description	Id*	PSM P5	PSM P10	PSM Ad	P5 abondance	P10 abondance	Ratio P10/P5	P10 abondance	Adult abondance	Ratio Ad/P10	P5 abondance	Adult abondance	Ratio Ad/P5	DAVID pathways annotation
Oxidative stress regulation
P11352	Glutathione peroxidase 1	Gpx1	12	-	-	28900	1970.51	-14.6663	-	-	-	57900	1812.46	-31.9455	Redox regulation
P24270	catalase	Cat	21	16	-	62000	10300	-6.01942	-	-	-	103000	6251.11	-16.4771	Tryptophan metabolism
Q61171	peroxiredoxin-2	Prdx2	55	44	49	358000	89900	-3.9822	-	-	-	358000	88600	-4.04063	Redox regulation
O08709	Peroxiredoxin-6	Prdx6	11	-	32	30600	9895.79	-3.09222	10200	40200	3.94118	8644.02	8549.9	-1.01101	Phenylalanine metabolism
O09131	glutathione S-transferase omega-1	Gsto1	5	-	-	-	-	-	-	-	-	-	-	-	Redox regulation
Q64444	carbonic anhydrase 4 precursor	Car4	-	15	21	1368.34	47000	34.3482	-	-	-	1368.34	73100	53.4224	Nitrogen metabolism
P99029	peroxiredoxin-5, mitochondrial precursor	Prdx5	-	-	33	66.01	1873.91	28.3883	-	-	-	34300	115000	3.35277	Redox regulation
P24472	glutathione S-transferase A4	Gsta4	-	-	-	1213.14	9181.51	7.56838	-	-	-	1213.14	17900	14.7551	Redox regulation
P09671	superoxide dismutase [Mn], mitochondrial precursor	Sod2	-	6	17	3354.69	20400	6.08104	-	-	-	4659.08	64000	13.7366	Redox regulation
P20108	thioredoxin-dependent peroxide reductase, mitochondrial precursor	Prdx3	9	21	28	19200	73300	3.81771	-	-	-	19200	38200	1.98958	Redox regulation
P35700	peroxiredoxin-1	Prdx1	10	34	34	3021	7377.98	2.44223	-	-	-	11900	31800	2.67227	Redox regulation
P10649	glutathione S-transferase Mu 1	Gstm1	-	-	27	-	-	-	5074.82	29300	5.7736	4304.85	33500	7.78192	Redox regulation
P19157	glutathione S-transferase P 1	Gstp1	8	8	27	-	-	-	1227.55	6951.17	5.66264	-	-	-	Redox regulation
G5E8T9	hydroxyacylglutathione hydrolase, mitochondrial isoform 1 precursor	Hagh	-	-	-	-	-	-	7788.62	32000	4.10856	-	-	-	Redox regulation
P62897	cytochrome c, somatic	Cycs	-	14	19	-	-	-	-	-	-	9527.42	89500	9.39394	Redox regulation
Q9CPU0	lactoylglutathione lyase	Glo1	4	6	9	-	-	-	-	-	-	-	-	-	Pyruvate metabolism
Q9CQF9	prenylcysteine oxidase precursor	Pcyox1	-	12	20	-	-	-	-	-	-	-	-	-	Redox regulation
P56395	cytochrome b5	Cyb5	-	11	18	-	-	-	-	-	-	-	-	-	Redox regulation
P08228	superoxide dismutase [Cu-Zn]	Sod1	8	-	15	-	-	-	-	-	-	-	-	-	Redox regulation
Q9CPU4	microsomal glutathione S-transferase 3	Mgst3	-	4	6	-	-	-	-	-	-	-	-	-	Redox regulation
P10639	Thioredoxin	Txn	-	-	6	-	-	-	-	-	-	-	-	-	Redox regulation
Q8C7K6	prenylcysteine oxidase-like precursor	Pcyox1l	-	4	-	-	-	-	-	-	-	-	-	-	Redox regulation
Métabolisme du NAD/NADPH
Q9DCN2	NADH-cytochrome b5 reductase 3	Cyb5r3		46	20	8821.91	53900	6.10979	13300	3128.78	-4.25086	2325.96	6795.05	2.9214	Redox regulation
P14152	malate dehydrogenase, cytoplasmic	Mdh1	10	13	46	2904.42	23500	8.09112	132000	579000	4.38636	104000	686000	6.59615	Citrate cycle (TCA), Pyruvate metabolism
NO Metabolism
Q9CWS0	N(G),N(G)-dimethylarginine dimethylaminohydrolase 1	Ddah1	-	-	-	-	-	-	1575.41	11300	7.17274	-	-	-	NO Metabolism
Q99LD8	N(G),N(G)-dimethylarginine dimethylaminohydrolase 2 isoform 1	Ddah2	8	11	8	-	-	-	-	-	-	-	-	-	NO Metabolism
*, see captions															Yellow backroung refers to manual association of proteins

## Sheet: Suppl Tab 2D ProteinMetabolism
Supplementary Table 2D Protein metabolism associated proteins in forebrain microvessels
AMINO ACIDS METABOLISM
UNIPROT	Description	Id*	PSM P5	PSM P10	PSM Ad	P5 abundance	P10 abundance	Ratio P10/P5	P10 abundance	Adult abundance	Ratio Ad/P10	P5 abundance	Adult abundance	Ratio Ad/P5	DAVID pathways annotation
Q61753	D-3-phosphoglycerate dehydrogenase	Phgdh	-	-	-	5311.09	1334.36	-3.98025	-	-	-	-	-	-	Aminoacid metabolism
P15105	glutamine synthetase	Glul	-	-	14	-	-	-	16900	60900	3.60355	35100	23600	-1.48729	Arginine and proline metabolism, Nitrogen metabolism
P26443	glutamate dehydrogenase 1, mitochondrial precursor	Glud1	-	36	-	1658.39	68800	41.486	40300	10600	-3.80189	791.18	8018.12	10.1344	Arginine and proline metabolism, Nitrogen metabolism
Q64133	amine oxidase [flavin-containing] A	Maoa	-	38	-	3713.88	54500	14.6747	18200	2456.15	-7.40997	1335.72	17800	13.3261	Arginine and proline metabolism, Phenylalanine metabolism, Tryptophan metabolism
P05202	aspartate aminotransferase, mitochondrial	Got2	37	67	119	104000	240000	2.30769	276361	824100	2.98197	136000	822000	6.04412	Arginine and proline metabolism, Phenylalanine metabolism
P05201	aspartate aminotransferase, cytoplasmic	Got1	-	11	65	-	-	-	64539.8	397600	6.16054	18600	326000	17.5269	Arginine and proline metabolism, Phenylalanine metabolism
Q8BW75	amine oxidase [flavin-containing] B	Maob	-	-	-	-	-	-	-	-	-	2023.99	18100	8.94273	Arginine and proline metabolism, Phenylalanine metabolism, Tryptophan metabolism
Q9DCC4	Pyrroline-5-carboxylate reductase 3	Pycrl	-	-	6	-	-	-	-	-	-	-	-	-	Arginine and proline metabolism
A2AL83	Aspartyl/asparaginyl beta-hydroxylase	Asph	-	12	-	-	-	-	-	-	-	-	-	-	Aminoacid metabolism
PROTEIN SYNTHESIS
UNIPROT	Description	Id	PSM P5	PSM P10	PSM Ad	P5 abundance	P10 abundance	Ratio P10/P5	P10 abundance	Adult abundance	Ratio Ad/P10	P5 abundance	Adult abundance	Ratio Ad/P5	DAVID pathways annotation
Splicing
Q9D0E1	heterogeneous nuclear ribonucleoprotein M isoform a	Hnrnpm	-	59	-	2681.09	27500	10.257	74600	14192.9	-5.25614	8467.71	2192.93	-3.86137	Spliceosome
Q8BL97	serine/arginine-rich splicing factor 7 isoform 1	Srsf7	-	17	-	10500	50900	4.84762	76700	29500	-2.6	19900	14700	-1.35374	Spliceosome
Q8VEK3	heterogeneous nuclear ribonucleoprotein U	Hnrnpu	14	35	-	-	-	-	135000	13900	-9.71223	75600	14000	-5.4	Spliceosome
Q8BG05	heterogeneous nuclear ribonucleoprotein A3	Hnrnpa3	10	27	6	-	-	-	87500	22000	-3.97727	134000	25400	-5.27559	Spliceosome
P49312	heterogeneous nuclear ribonucleoprotein A1 isoform a	Hnrnpa1	13	24	-	-	-	-	47600	2165.68	-21.9792	36500	1922.03	-18.9903	Spliceosome
Q9Z204	Heterogeneous nuclear ribonucleoproteins C1/C2	Hnrnpc	29	41	17	-	-	-	7965.25	1820.03	-4.37644	17500	6205.08	-2.82027	Spliceosome
Q3UJB0	splicing factor 3b, subunit 2	Sf3b2	-	-	-	-	-	-	-	-	-	11400	1319.9	-8.63702	Spliceosome
Q99KP6	pre-mRNA-processing factor 19 isoform 1	Prpf19	-	6	-	-	-	-	-	-	-	5128.12	977.96	-5.24369	Spliceosome
P84104	serine/arginine-rich splicing factor 3	Srsf3	-	26	-	65200	221000	3.38957	221000	52100	-4.24184	-	-	-	Spliceosome
Q62093	serine/arginine-rich splicing factor 2	Srsf2	-	28	20	3054.74	36600	11.9814	-	-	-	-	-	-	Spliceosome
P27048	small nuclear ribonucleoprotein-associated protein B	Snrpb	-	13		8380.47	25800	3.07859	-	-	-	-	-	-	Spliceosome
Q9CQI7	U2 small nuclear ribonucleoprotein B''	Snrpb2	-	15	-	6092.29	24500	4.02148	24500	5714.39	-4.28742	-	-	-	Spliceosome
Q9CWZ3	RNA-binding protein 8A isoform b	Rbm8a	9	12	6	23200	51500	2.21983	51500	11800	-4.36441	-	-	-	Spliceosome
P62317	small nuclear ribonucleoprotein Sm D2	Snrpd2	-	11	-	-	-	-	36500	8823.09	-4.13687	-	-	-	Spliceosome
P62320	small nuclear ribonucleoprotein Sm D3	Snrpd3	-	-	-	-	-	-	34000	3955.48	-8.59567	-	-	-	Spliceosome
Q6PDM2	serine/arginine-rich splicing factor 1 isoform 1	Srsf1	-	26	14	9796.42	68500	6.99235	71000	20800	-3.41346	9796.42	20400	2.08239	Spliceosome
P62307	similar to Small nuclear ribonucleoprotein F	Snrpf	11	13	8	-	-	-	-	-	-	-	-	-	Spliceosome
Q3TWW8	arginine/serine-rich splicing factor 6	Srsf6	-	9	-	-	-	-	-	-	-	-	-	-	Spliceosome
P57784	U2 small nuclear ribonucleoprotein A'	Snrpa1	-	9	-	-	-	-	-	-	-	-	-	-	Spliceosome
O35326	serine/arginine-rich splicing factor 5-like	Srsf5	-	8	-	-	-	-	-	-	-	-	-	-	Spliceosome
Q8VE97	Serine/arginine-rich splicing factor 4	Srsf4	-	8	-	-	-	-	-	-	-	-	-	-	Spliceosome
Q9D0T1	NHP2-like protein 1	Nhp2l1	-	6	-	-	-	-	-	-	-	-	-	-	Spliceosome
P62311	U6 snRNA-associated Sm-like protein LSm3	Lsm3	-	5	-	-	-	-	-	-	-	-	-	-	Spliceosome
Translation
Q5CZY9	Rps16 protein	Rps16-ps2	-	-	-	-	-	-	23500	389.62	-60.3152	19200	800.69	-23.9793	Ribosome
P62908	40S ribosomal protein S3	Rps3	8	31	18	10834.8	83700	7.72513	66900	10800	-6.19444	5621.65	1104.04	-5.09189	Ribosome
P62984	ubiquitin-60S ribosomal protein L40	Uba52	-	-	-	1060000	1840000	1.73585	1740000	998000	-1.74349	472000	135600	-3.48083	Ribosome
P99027	60S acidic ribosomal protein P2	Rplp2	10	30	25	91500	263000	2.87432	186000	69800	-2.66476	-	-	-	Ribosome
P62270	40S ribosomal protein S18	Rps18	6	34	-	12400	107000	8.62903	-	-	-	-	-	-	Ribosome
P63325	40S ribosomal protein S10	Rps10	6	13	-	3228.46	21600	6.6905	18200	2659.57	-6.84321	-	-	-	Ribosome
Q8BP67	60S ribosomal protein L24	Rpl24	4	18	-	13400	29100	2.17164	36807.7	9698.88	-3.79505	-	-	-	Ribosome
P62702	40S ribosomal protein S4, X isoform	Rps4x	-	12	-	145.23	16200	111.547	26100	4285.08	-6.0909	-	-	-	Ribosome
P62849	40S ribosomal protein S24 isoform 1	Rps24	-	11	-	2583.43	19300	7.47069	19300	2003.02	-9.63545	-	-	-	Ribosome
P62855	40S ribosomal protein S26	Rps26	-	10	-	627.29	12400	19.7676	12400	1469.98	-8.43549	-	-	-	Ribosome
Q9CXW4	60S ribosomal protein L11	Rpl11	-	10	-	154.57	12600	81.5165	12600	118.35	-106.464	-	-	-	Ribosome
P61358	60S ribosomal protein L27	Rpl27	-	8	-	11400	41000	3.59649	41000	10200	-4.01961	-	-	-	Ribosome
P61255	60S ribosomal protein L26	Rpl26	-	8	-	6077.53	25100	4.12997	21500	5191.92	-4.14105	-	-	-	Ribosome
P62301	40S ribosomal protein S13	Rps13	-	8	-	8337.19	63200	7.58049	19900	2270.37	-8.76509	-	-	-	Ribosome
P47911	60S ribosomal protein L6	Rpl6	-	6	-	7446.92	31500	4.22994	34700	3793.41	-9.14744	-	-	-	Ribosome
P35979	60S ribosomal protein L12-like	Rpl12	-	5	-	4372.55	9491.69	2.17074	9491.69	1253.85	-7.57004	-	-	-	Ribosome
P62082	40S ribosomal protein S7	Rps7	-	5	-	8829.48	50200	5.6855	50200	6632.46	-7.56884	-	-	-	Ribosome
P47963	60S ribosomal protein L13	Rpl13	-	-	-	5425.41	44900	8.27587	39100	2500.37	-15.6377	-	-	-	Ribosome
P14148	60S ribosomal protein L7	Rpl7	-	-	-	3395.81	29000	8.53994	29000	4427.33	-6.55022	-	-	-	Ribosome
P62751	60S ribosomal protein L23a	Rpl23a	-	-	-	30800	172000	5.58442	172000	56300	-3.05506	-	-	-	Ribosome
P67984	60S ribosomal protein L22 isoform a	Rpl22	6	13	8	18700	62600	3.34759	-	-	-	-	-	-	Ribosome
P35980	similar to 60S ribosomal protein L18	Rpl18	-	15	-	4802.05	39500	8.22565	-	-	-	-	-	-	Ribosome
P12970	60S ribosomal protein L7a-like	Rpl7a	-	14	-	8348.21	19900	2.38374	-	-	-	-	-	-	Ribosome
P62830	60S ribosomal protein L23	Rpl23	-	9	-	1219.25	8493.75	6.96637	-	-	-	-	-	-	Ribosome
P60867	40S ribosomal protein S20	Rps20	-	-	-	2575.18	22200	8.62076	-	-	-	-	-	-	Ribosome
O55142	60S ribosomal protein L35a	Rpl35a	-	-	-	1687.53	6890.76	4.08334	-	-	-	-	-	-	Ribosome
P62264	40S ribosomal protein S14	Rps14	-	22	-	-	-	-	40600	11663	-3.4811	-	-	-	Ribosome
P62900	60S ribosomal protein L31	Rpl31	-	10	-	-	-	-	23300	5481.36	-4.25077	-	-	-	Ribosome
Q9CZX8	40S ribosomal protein S19	Rps19	6	37	12	20200	165000	8.16832	165000	55900	-2.9517	12900	34200	2.65116	Ribosome
P62242	40S ribosomal protein S8	Rps8	-	16	-	-	-	-	-	-	-	-	-	-	Ribosome
P62852	40S ribosomal protein S25	Rps25	-	12	-	-	-	-	-	-	-	-	-	-	Ribosome
P14206	40S ribosomal protein SA	Rpsa	-	11	-	-	-	-	-	-	-	-	-	-	Ribosome
P62843	40S ribosomal protein S15	Rps15	-	9	-	-	-	-	-	-	-	-	-	-	Ribosome
Q6ZWN5	40S ribosomal protein S9	Rps9	-	8	-	-	-	-	-	-	-	-	-	-	Ribosome
Q6ZWV7	60S ribosomal protein L35	Rpl35	-	5	-	-	-	-	-	-	-	-	-	-	Ribosome
P84099	60S ribosomal protein L19	Rpl19	-	4	-	-	-	-	-	-	-	-	-	-	Ribosome
POST-TRANSLATION METABOLISM
UNIPROT	Description	Id	PSM P5	PSM P10	PSM Ad	P5 abundance	P10 abundance	Ratio P10/P5	P10 abundance	Adult abundance	Ratio Ad/P10	P5 abundance	Adult abundance	Ratio Ad/P5	DAVID pathways annotation
Glycosylation
O54734	dolichyl-diphosphooligosaccharide--protein glycosyltransferase 48 kDa subunit precursor	Ddost	5	27	14	5919.2	38000	6.41979	42100	7738.16	-5.44057	-	-	-	Protein metabolism
Q91YQ5	dolichyl-diphosphooligosaccharide--protein glycosyltransferase subunit 1 precursor	Rpn1	-	22	-	67.89	2209.33	32.5428	14100	1212.72	-11.6268	-	-	-	Protein metabolism
Q9DBG6	dolichyl-diphosphooligosaccharide--protein glycosyltransferase subunit 2 precursor	Rpn2	4	31	-	9800.76	28600	2.91814	24500	4158.68	-5.89129	-	-	-	Protein metabolism
P61804	dolichyl-diphosphooligosaccharide--protein glycosyltransferase subunit DAD1	Dad1	-	-	-	1779.44	22000	12.3634	-	-	-	-	-	-	Protein metabolism
Golgi
Q8K021	secretory carrier-associated membrane protein 1	Scamp1	-	11	26	-	-	-	-	-	-	13300	53100	3.99248	Transport
Q3UXS0	Secretory carrier-associated membrane protein 3	Scamp3	-	-	-	-	-	-	-	-	-	318.21	2749.72	8.64121	Transport
Miscellaneous
P63017	heat shock cognate 71 kDa protein	Hspa8	149	178	138	1190000	432000	-2.75463	259000	64100	-4.04056	1301000	430400	-3.02277	Spliceosome
P61979	heterogeneous nuclear ribonucleoprotein K	Hnrnpk	37	57	-	66038.2	146100	2.21236	271000	37522	-7.22243	100000	25300	-3.95257	Spliceosome
P60335	poly(rC)-binding protein 1	Pcbp1	-	21	-	759.26	18600	24.4975	18600	1066.28	-17.4438	-	-	-	Spliceosome
Q9D0W5	peptidyl-prolyl cis-trans isomerase-like 1	Ppil1	-	-	-	-	-	-	-	-	-	5709.6	1374.79	-4.15307	Spliceosome
P17156	heat shock-related 70 kDa protein 2	Hspa2	5	-	-	-	-	-	-	-	-	-	-	-	Spliceosome
O08583	RNA and export factor binding protein 1-II	Alyref	-	6	-	-	-	-	-	-	-	-	-	-	Spliceosome
Protein Degradation
Q9Z2U0	proteasome subunit alpha type-7	Psma7	9	18	12	24800	51200	2.06452	-	-	-	-	-	-	Proteasome
P99026	proteasome subunit beta type-4 precursor	Psmb4	-	20	18	2330.19	14900	6.39433	-	-	-	-	-	-	Proteasome
D3YX79	Proteasome subunit alpha type	Gm8394	5	-	-	24400	52200	2.13934	-	-	-	-	-	-	Metabolism
P49722	proteasome subunit alpha type-2	Psma2	8	-	-	4472.48	15300	3.42092	-	-	-	4472.48	10500	2.34769	Proteasome
Q9R1P4	proteasome subunit alpha type-1	Psma1	-	6	-	4287.86	17300	4.03465	-	-	-	4287.86	13700	3.19507	Proteasome
O55234	proteasome subunit beta type-5	Psmb5	-	13	-	-	-	-	-	-	-	3654.62	8781.93	2.40297	Proteasome
Q60692	proteasome subunit beta type-6 precursor	Psmb6	7	18	10	-	-	-	-	-	-	-	-	-	Proteasome
A2AGN7	26S protease regulatory subunit 6A	Psmc3	5	-	-	-	-	-	-	-	-	-	-	-	Proteasome
Q922B0	Ubc protein	Ubc	33	33	-	-	-	-	-	-	-	-	-	-	Proteasome
A5JUZ1	Ubiqutin subunit 1	Ubc	-	-	37	-	-	-	-	-	-	-	-	-	Proteasome
Q9R1P1	proteasome subunit beta type-3	Psmb3	-	19	16	-	-	-	-	-	-	-	-	-	Proteasome
O70435	proteasome subunit alpha type-3	Psma3	-	13	16	-	-	-	-	-	-	-	-	-	Proteasome
O09061	proteasome subunit beta type-1 precursor	Psmb1	-	6	14	-	-	-	-	-	-	-	-	-	Proteasome
Q9R1P3	proteasome subunit beta type-2	Psmb2	-	8	8	-	-	-	-	-	-	-	-	-	Proteasome
Q9R1P0	proteasome subunit alpha type-4	Psma4	-	5	7	-	-	-	-	-	-	-	-	-	Proteasome
Q8K1K2	protease (prosome, macropain) 26S subunit, ATPase 5, isoform CRA_c	Psmc5	-	7	-	-	-	-	-	-	-	-	-	-	Proteasome
Q8BVQ9	26S protease regulatory subunit 7	Psmc2	-	6	-	-	-	-	-	-	-	-	-	-	Proteasome
*, see captions															Yellow backround refers to manual association of proteins
