# Supplementary material for: Proteomic and transcriptomic study of brain microvessels in neonatal and adult mice
Source: PLoS One. 2017 Jan 31;12(1):e0171048. doi: 10.1371/journal.pone.0171048 (PMC5283732; doi:10.1371/journal.pone.0171048)
Supplement: S3 Table — S3A; DAVID-enriched pathways derived from comparative analyses of forebrain microvessels from mice pups at 5 days, 10 days, or adults, S3B; Detailed gene transcription levels of transport Slc and Abc genes, S3C; Detailed gene transcription levels in specific DAVID pathways associated with vascular function and metabolism. (XLSX) [file pone.0171048.s006.xlsx]

## Sheet: Caption
Supplementary Table 3: Transcriptomic study in forebrain microvessels at three ages
Suppl Tab 3A :	David® enriched pathways derived from transcriptomic comparative analyses of forebrain microvessels isolated from mice pups at 5 days, 10 days or adults
Suppl Tab 3B :	Detailed gene transcription levels of transport Slc-Abc genes
Suppl Tab 3C :	Detailled gene transcription levels in specific vascular function and metabolism associated David® pathways
Colour symbols in suppl Tab 3A		p < 0.001	Obtained from DAVID® analyses on up and down regulated genes
		p < 0.01
		p < 0.05
		p < 0.05	Obtained from DAVID® analyses on up regulated genes only
		p < 0.05	Obtained from DAVID® analyses on down regulated genes only
		For genes represented by two or more probes in microarrays, highest hybridization level is shown,
Colour symbols in suppl Tab 3B and 3C
Expression level are highlighted by colored background relative to thresholds delimiting top 10 highest, top 25 highest (excluding top 10), to 50 highest (excluding higher classes) and others in the 50% lowest levels				P5	P10	Ad
			Top 10	> 5910	> 5655	> 5494
			Top 25	> 1410	> 1415	> 1350
			Top 50	> 205	> 148	> 161
			Bottom	< 205	< 148

## Sheet: Suppl Tab 3A David pathways
Supplementary Table 3A: Statistically significantly enriched Kegg pathways (DAVID® analysis) in transcription microarrays from P5, P10 and adult forebrain microvessels
Color symbols
p < 0,001	DAVID analyses on up and down regulated genes
p < 0,01
p < 0,05
p < 0,05	DAVID analyses on up regulated genes only
p < 0,05	DAVID analyses on down regulated genes only
		David P5-P10		David P10-Ad		David P5-Ad #
KEGG_PATHWAY	Term	Count	Fisher	Count	Fisher	Count	Fisher
mmu04514:	Cell adhesion molecules (CAMs)	40	6.6e-07	26	0.00021	40	1.7e-07	Cell adhesion
mmu04510:	Focal adhesion	46	2.9e-06	42	2.8e-09	41	5.5e-05
mmu04512:	ECM-receptor interaction	22	0.00016	30	3.8e-13
mmu04520:	Adherens junction	22	3.8e-05			19	0.00052
mmu04360:	Axon guidance	38	5.6e-08			44	4.3e-12	Development & morphogenesis
mmu04810:	Regulation of actin cytoskeleton	43	0.00033			35	0.016
mmu04320:	Dorso-ventral axis formation					9	0.00034
mmu04110:	Cell cycle			28	7e-07	28	3.5e-06
mmu04115:	p53 signaling pathway			18	5.3e-06	13	0.006
mmu04114:	Oocyte meiosis			22	9.8e-05	20	0.002
mmu03030:	DNA replication			10	0.0003
mmu04914:	Progesterone-mediated oocyte maturation			15	0.0029	17	0.00089
mmu04210:	Apoptosis	20	0.0022			20	0.0024
mmu05200:	Pathways in cancer	64	1.2e-05	49	7.6e-06	58	0.00013	Cancer
mmu05222:	Small cell lung cancer	17	0.019	18	0.00011	17	0.02
mmu05210:	Colorectal cancer			13	0.019	21	0.00038
mmu05219:	Bladder cancer			11	0.00035
mmu05211:	Renal cell carcinoma					16	0.0038
mmu05214:	Glioma					17	0.02
mmu04010:	MAPK signaling pathway	46	0.0038	33	0.0072	52	2.7e-05	Signaling
mmu04540:	Gap junction	17 (12)	0.021	14	0.0082	23	4.5e-05
mmu04060:	Cytokine-cytokine receptor interaction	46	0.00066			38	0.02
mmu04080:	Neuroactive ligand-receptor interaction	23	0.0038	38	0.00019	34	0.01
mmu04020:	Calcium signaling pathway	18	0.0058	27	0.0026	33	0.0068
mmu04350:	TGF-beta signaling pathway	20	0.0022			19	0.0029
mmu04730:	Long-term depression	16	0.0082	8	0.012	15	0.012
mmu04330:	Notch signaling pathway	13	0.0041
mmu04370:	VEGF signaling pathway					17	0.0037
mmu04720:	Long-term potentiation					15	0.0093
mmu04912:	GnRH signaling pathway					21	0.002
mmu04310:	Wnt signaling pathway					26	0.014
mmu04270:	Vascular smooth muscle contraction*	30	3.7e-05			28	0.0001	Vascular functions & pathology
mmu04144:	Endocytosis*	27	0.00069	18	0.0026	40	0.00019
mmu02010:	ABC transporters¤	12	0.0046	7	0.0029	12	0.0031
mmu05416:	Viral myocarditis	21	0.0025	14	0.017	18	0.015
mmu05412:	Arrhythmogenic right ventricular cardiomyopathy (ARVC)	17	0.0053
mmu04670:	Leukocyte transendothelial migration*	24	0.0053
mmu05414:	Dilated cardiomyopathy	18	0.02			15	0.013
mmu04650:	Natural killer cell mediated cytotoxicity			22	0.00024	23	0.0079	Immunity
mmu04612:	Antigen processing and presentation	13	0.0094	10	0.0056	19	0.0049
mmu05330:	Allograft rejection	11	0.0019	8	0.0032	14	0.0039
mmu04610:	Complement and coagulation cascades	17	0.0053
mmu04672:	Intestinal immune network for IgA production					14	0.0019
mmu05332:	Graft-versus-host disease	12	0.00051	9	0.00076	13	0.01
mmu04640:	Hematopoietic cell lineage					17	0.01
mmu00430:	Taurine and hypotaurine metabolism	5	0.0034					Metabolism
mmu00601:	Glycosphingolipid biosynthesis			7	0.0022
mmu00750:	Vitamin B6 metabolism					4	0.0019
mmu04916:	Melanogenesis					20	0.0066
mmu04940:	Type I diabetes mellitus	14	0.013	8	0.0054	17	0.00078
mmu00600:	Sphingolipid metabolism	8	0.0074	8	0.017
mmu00982:	Drug metabolism			12	0.016	15	0.017
mmu00480:	Glutathione metabolism					12	0.011
mmu05020:	Prion diseases	9	0.017					Miscellaneous
mmu04710:	Circadian rhythm					5	0.01
	* : details in Suppl 3,2					#: David analysis on top 50 expression level genes
	¤ : details in suppl 3,3

## Sheet: Suppl Tab 3B Slc-Abc genes
Suppl Tab 3B : Detailed gene transcription levels of transport protein coding genes of Slc and Abc families
Up regulated genes		expression level
Gène		P5	P10	Ad	FC 5-10	FC 10-Ad	FC 5-Ad
Slc2a1	Glut 1	16762.2	47834	122918	2.85367	2.56968	7.33304	Constant Up
Slc6a6	Taurine tr	12456.5	29487	66464.8	2.3672	2.25404	5.33575
Abcg2	Mxr1	8950.75	20053	40476.5	2.24037	2.01848	4.52214
Abcb1a	P-gP	3787.75	10353.5	36867	2.73342	3.56082	9.73322
Slco1a4	Organic anion Tr	1215.25	8287	35467	6.81917	4.27984	29.1849
Slc9a3r2	Na/H+ Exchanger	5218	10589.5	24528.8	2.02942	2.31633	4.7008
Abcc4	Mrp4	1758	5696.5	11885.5	3.24033	2.08646	6.76081
Tap2	MDR/TAP	2196	4538	16727	2.06648	3.68599	7.61703
Slc16a4	MCT5	720.25	1799.75	6528.25	2.49879	3.62731	9.06387
Slc19a3	Thiamine Tr	154.25	491.5	2266.75	3.18639	4.6119	14.6953
Slc9a2	Na/H+ Exchanger	77.3333	163	482.25	2.10776	2.95859	6.23599
Slco1c1	Organic anion Tr	7438.5	16019.2	28128.2	2.15356	1.7559	3.78144	Early Up
Slc30a1	Zn Tr	2709.25	6470.25	12741	2.38821	1.96917	4.70278
Slc40a1	Fe Tr	5631.5	11495.5	11880	2.04129	1.03345	2.10956
Slc19a1	Folate Tr	3552.75	8309.75	7557.25	2.33896	0.909444	2.12716
Slc46a3	unknown	1919.5	5055.5	6954.75	2.63376	1.37568	3.62321
Slc39a10	Zn Tr	1754.75	3567	6951.75	2.03277	1.94891	3.96168
Cav2	Endocytosis	620.5	3057.75	5585	4.92788	1.82651	9.00081
Slco3a1	Organic anion Tr	1059.75	3027.75	2648.25	2.85704	0.874659	2.49894
Slc25a24	Mito PO4 carrier	425.25	1406.5	1720.75	3.30747	1.22343	4.04644
Slc52a3	Riboflavin Tr	146	926	1615.25	6.34247	1.74433	11.0634
Cav1	Endocytosis	433.25	1148	1410.25	2.64974	1.22844	3.25505
Slc44a1	Choline Tr	554.5	1116.33	1185.25	2.01323	1.06173	2.13751
Slc38a11	Neutral AA Tr	138	653.75	1013.25	4.73732	1.5499	7.34239
Tap1	(MDR-Tap family)	195.497	452.648	556.9	2.31537	1.23032	2.84864
Slc25a32	Mito Folate carrier	309.5	646	986.5	2.08724	1.52709	3.1874
Slc22a18	Organic Cation Tr	298.5	787.25	809.5	2.63735	1.02826	2.71189
Slc25a16	Mitochondrial tr	115.25	259.75	312.25	2.2538	1.20212	2.70933
Slc5a5	Na/iodine symport	71.75	161.5	273.5	2.25087	1.6935	3.81185
Slc25a35	Mito	42.25	163.75	255	3.87574	1.55725	6.0355
Slc36a2	H+/AA symport	79	451	237	5.70886	0.525499	3
Slc30a3	Zn Tr	31.25	81.5	153	2.608	1.8773	4.896
Slc7a2	Cationic AA Tr	33.5	105	75.75	3.13433	0.721429	2.26119
Abcb4	MDR2	4262.67	8281	19421.5	1.94268	2.34531	4.55619	Late Up
Slc12a5	KCC2 K/Cl syport	14105	8090.75	17634.2	0.573609	2.17956	1.25021
Abcb1b	MRDR1	1211	2339.25	6952.5	1.93167	2.97211	5.74112
Slc1a1	EAAT3	1977.75	1486.5	5580.5	0.751612	3.75412	2.82164
Slc24a2	Na/K-Ca Tr	1254.25	1209.5	4952.75	0.964321	4.09487	3.94877
Slc26a10	Unknown	908.75	464	4410.5	0.510591	9.50539	4.85337
Slc25a33	Pyrimidine Tr	1238.25	2089.75	4355.5	1.68766	2.08422	3.51746
Slc16a9	Thiamine Tr	1308	1981.5	3955	1.51491	1.99596	3.0237
Slc12a8	K/Cl Tr	160.667	258.5	781	1.60892	3.02128	4.861
Slc17a7	VGlut1	133.75	221.667	517	1.65732	2.33233	3.86542
Slc5a11	Na/Glucose CoTr	101	100.5	282.5	0.99505	2.81095	2.79703
Abca8a	Putative Efflux Tr	102.5	67.25	178.5	0.656098	2.65428	1.74146
Slco1b2	Organic anion Tr	60.5	60.5	165.75	1	2.73967	2.73967
Slc27a6	Fatty Acid Tr	19	25.5	115	1.34211	4.5098	6.05263
Slc51b	Organic solute Tr	51.25	33.75	111.75	0.658537	3.31111	2.18049
Slc1a2	EAAT2	4312	5975	10801.5	1.38567	1.80778	2.50499	Slow Up
Slc50a1	Sugar Tr	4884.5	6823.5	10263.2	1.39697	1.5041	2.10119
Slc22a8	Organic anion Tr	3275.5	5786.25	7031	1.76652	1.21512	2.14654
Abcc9	SURR2	2003	3734.5	6592.25	1.86445	1.76523	3.29119
Abcc6	MRP6	1245.5	2262.5	2599.75	1.81654	1.14906	2.08731
Slc39a12	Zn Tr	722.25	1084	1642.5	1.50087	1.51522	2.27414
Slc35g2	Unknown	176.25	323.25	538	1.83404	1.66435	3.05248
Slc25a23	Mitochondrial PO4 carrier	127.75	183.25	263.25	1.43444	1.43656	2.06067
Slc23a3	Nucleobase Tr	57.5	91.5	153.25	1.5913	1.67486	2.66522
Slc35d2	UDP-GlcNac/UDP Glu Tr	74	110.75	150	1.49662	1.3544	2.02703
Slc25a30	Unknown	56.25	79	137	1.40444	1.73418	2.43556
Down regulated genes		expression level
Gène	Id	P5	P10	Ad	FC 5-10	FC 10-Ad	FC 5-Ad
Slc6a20a	NT Tr	161756	12680.2	4963	-12.7566	-2.55496	-32.5925	Constant Down
Slc25a37	Mitochondrial Ferrin Tr	153822	21361.5	4788	-7.20088	-4.46147	-32.1265
Slc4a1	Anion Tr	21209.2	3080.5	615.5	-6.885	-5.00487	-34.4586
Slc25a39	Mitochondrial Tr	5586.25	1779	754.5	-3.14011	-2.35785	-7.40391
Cftr	MRP (Abcc7)	910	325	161	-2.8	-2.01863	-5.65217
Slc6a15	Neutral AA Tr	1086	486.25	138	-2.23342	-3.52355	-7.86957
Slc16a10	MCT10	217	59	25	-3.67797	-2.36	-8.68
Slc10a1	Na/bile Tr	825386	209594	181054	-3.93802	-1.15763	-4.55877	Early Down
Slc17a5	Anion sugar Tr	82019	25525.2	26133.8	-3.21325	1.02384	-3.13843
Slc8a3	Na/Ca Exchange	42394.8	11983.5	12610	-3.53776	1.05228	-3.36199
Slc4a3	Anion Exchange	14534.5	6632.25	5931	-2.19149	-1.11823	-2.4506
Slc38a1	Neutral AA TR	12679.2	5926	6324.5	-2.1396	1.06725	-2.00478
Abcc5	Mrp5	7866.5	2825.25	3061.25	-2.78436	1.08353	-2.5697
Slc6a1	GAT1	6632	3207.5	2932	-2.06765	-1.09396	-2.26194
Abcg4	Putative Efflux Tr	4343.25	1868.25	1904	-2.32477	1.01914	-2.28112
Abcc8	Putative Efflux Tr	3862.25	1263	1566.75	-3.058	1.2405	-2.46513
Slc27a1	Fatty Ac Tr	3184	1529.75	1600.75	-2.08139	1.04641	-1.98907
SLc25a27	Mitochondrial Tr	1918.75	438.25	614.75	-4.37821	1.40274	-3.12119
Slc35e2	Unknown	1912	702.5	694.25	-2.72171	-1.01188	-2.75405
Slc4a9	Na/HCO3 coTr	1042.25	420.75	378.75	-2.47712	-1.11089	-2.75182
Slc29a2	Nucleoside Tr	864.75	379.25	314.5	-2.28016	-1.20588	-2.7496
Slc27a4	Fatty Ac Tr	718.75	336.5	286	-2.13596	-1.17657	-2.51311
Slc17a8	VGlut3	439.75	182.75	155.75	-2.40629	-1.17335	-2.82343
Slc22a13b-ps	Organic Cation Tr	423.25	187.75	183.5	-2.25433	-1.02316	-2.30654
Slc18a2	VMAT2	347.5	172.5	101.25	-2.01449	-1.7037	-3.4321
Slc9b2	Cation/H+ antiport	239.25	100	88.25	-2.3925	-1.13314	-2.71105
Slc26a1	SO4 Tr	238	117.75	73.5	-2.02123	-1.60204	-3.2381
Slc27a5	Fatty Ac Tr	232	66	91	-3.51515	1.37879	-2.54945
Slc9a5	Na/H+ exchange	221.25	63	85.75	-3.5119	1.36111	-2.58017
Slc22a1	Organic cation Tr	188.5	66	67.5	-2.85606	1.02273	-2.79259
Slc10a4	Na/bile Tr	92.75	43.25	28.25	-2.14451	-1.53097	-3.28319
Slco5a1	Anion Tr	87.5	39.25	21.75	-2.2293	-1.8046	-4.02299
Slc29a4	Nucleosid Tr	15203.8	9767	4775.75	-1.55664	-2.04512	-3.18353	Late Down
Slc38a2	Neutral AA Tr	10091.8	14442.5	4188.25	1.43112	-3.44834	-2.40954		P
Slc1a4	Glut/Neutral AA Tr	6981.67	4169	1476.25	-1.67466	-2.82405	-4.72933
Abca1	Cholesterol Efflux	5968.5	6657.75	1870.5	1.11548	-3.55934	-3.19086
Slc22a6	Organic anion Tr	4592.5	4812	1619.33	1.0478	-2.97159	-2.83604
Slc22a23	Lipocalin R	3472	2586	1263.5	-1.34261	-2.0467	-2.74792
Slc43a2	Neutral AA Tr	2212.25	2927	1195	1.32309	-2.44937	-1.85126
Slco2a1	Organic anion Tr	2138.25	4073.75	232	1.90518	-17.5593	-9.21659
Slc44a5	Choline Tr	1941.75	1771.75	567.25	-1.09595	-3.1234	-3.42309
Slc43a3	Unknown	1719.75	2695.25	478	1.56723	-5.6386	-3.5978
Slc7a8	Cationic AA Tr	1554.25	2290.75	516	1.47386	-4.43944	-3.01211
Slc16a14	MCT14	674.25	425.667	184.5	-1.58399	-2.30714	-3.65447
Slc43a1	AA Tr	227.5	144.25	32.25	-1.57712	-4.47287	-7.05426
Slc2a9	Glut9	146.75	279	49	1.90119	-5.69388	-2.9949
Slc25a40	Mitochondrial Tr	100.75	62.75	19	-1.60558	-3.30263	-5.30263
Slc38a4	Neutral AA Tr	98.5	106	13.25	1.07614	-8	-7.43396
Slc22a19	Organic anion Tr	90	96.5	5.5	1.07222	-17.5455	-16.3636
Slc26a7	Anion Exchange	84.25	65	12.5	-1.29615	-5.2	-6.74
Abcg5	Unknown	65.75	52	12	-1.26442	-4.33333	-5.47917
Slc6a3	DAT1	64.25	113.25	40.5	1.76265	-2.7963	-1.58642
Abcb8	Mitochondrial efflux	5190.5	3434.25	2442.75	-1.51139	-1.40589	-2.12486	Slow Down
Slc39a6	Metal ion Tr	3587	2566.25	1519.25	-1.39776	-1.68916	-2.36103
Slc35f1	Unknown	3306.25	1667	1038.75	-1.98335	-1.60481	-3.18291
Slc35e1	Unknown	2713.33	1811.67	1226.33	-1.4977	-1.4773	-2.21256
Slc1a6	EAAT4	2547.75	1365.75	886.75	-1.86546	-1.54017	-2.87313
Slc26a6	Anion Exchange	2503	1752.5	1034.5	-1.42825	-1.69406	-2.41953
Abcb6	Mitochondrial efflux	2323.25	1372.5	947	-1.69271	-1.44931	-2.45327
Slc4a7	Na/HCO3 coTr	2090.5	1325.25	1028.75	-1.57744	-1.28821	-2.03208
Slc16a7	MCT2	1260.25	906	490	-1.391	-1.84898	-2.57194
Slco4a1	Organic anion Tr	528	290.75	184.75	-1.81599	-1.57375	-2.85792
Slc28a3	Nucleosid Tr	503.5	364	186.25	-1.38324	-1.95436	-2.70336
Abca17	Unknown	103	64.3333	34.25	-1.60104	-1.87835	-3.0073
Biphasic regulations		expression level
Gène		P5	P10	Ad	FC 5-10	FC 10-Ad	FC 5-Ad
Slc25a20	Mito, Carnitine tr	262.333	664.333	414.75	2.5324	-0.62431	1.581	Transient Up
Slc2a10	Glut10	143.25	423.5	280	2.95637	-0.661157	1.95462
Slco1a5	Organic anion Tr	59	169.25	86.75	2.86864	-0.512555	1.47034
Slc4a8	Anion Exchange	1848.25	747.5	952.5	-2.47258	1.27425	-1.94042	Transient Down
Slc27a2	Fatty Acid Tr	262.25	88.25	167	-2.97167	1.89235	-1.57036
Expression level thresholds
	P5	P10	Ad
Top 10	> 5910	> 5655	> 5494
Top 25	> 1410	> 1415	> 1350
Top 50	> 205	> 148	> 161
Bottom	< 205	< 148
Tr: transport
AA: Aminoacid

## Sheet: Suppl Tab 3C Metabolism genes
Suppl Tab 3C : Detailed gene transcription levels in specific vascular function and metabolism associated David pathways
	Pathways described	Line
	Endocytosis	16
	Vascular smooth muscle contraction	69
	Leukocyte transendothelial migration	120
	Drug metabolism	157
	Glutathione metabolism	180
	DNAreplication	201
	Sphingolipid metabolism	214
	Glycosphingolipid biosynthesis	227
	Histidine metabolism	237
	Taurine and hypotaurine metabolism	245
	VitaminB6 metabolism	253
Endocytosis		expression level
Gene	Protein	P5	P10	Ad	FC 5-10	FC 10-Ad	FC 5-Ad	Kinetics
Flt1	Récepteur VEGF-R1	18063	47083.1	283896	2.60661	6.02968	15.717	Constant Up
H2-D1	histocompatibility 2	15808.5	34227.9	78856.6	2.16516	2.30387	4.98825
H2-K1	histocompatibility 2	11028.7	21081.7	50952.2	1.91152	2.4169	4.61995
H2-Q2	histocompatibility 2	9347.31	24521.4	56266.6	2.62337	2.29459	6.01954
H2-Q7	histocompatibility 2	8516.89	24574.7	58455.1	2.8854	2.37868	6.86344
H2-Q8	histocompatibility 2	4148.75	12364	27877.8	2.98018	2.25475	6.71957
H2-T23	histocompatibility 2	6299.98	19721.2	45782.6	3.13036	2.32149	7.26709
H2-M2	histocompatibility 2	2122.2	4362	8873.83	2.05542	2.03435	4.18143
H2-Q10	histocompatibility 2	593.755	1507	3349.18	2.53808	2.22242	5.64069
Hspa1a	HSP-70	258.538	774.216	1858.87	2.99459	2.40097	7.18993
H2-M11	histocompatibility 2	46.1967	248.107	311.421	5.37066		6.74119
Kdr	VEGF-R2 (Flk1)	17140.6	41736	36126.1	2.43492		2.10763	Early Up
Tgfbr2	transforming growth factor, beta receptor II	6180	17499	18256.9	2.83155		2.95419
Arap3	ArfGAP with RhoGAP domain, ankyrin repeat and PH domain 3	7977.23	16373	18676.9	2.05247		2.34128
Ehd4	EH-domain containing 4	4120.94	11599	11022	2.81465		2.67464
Cltb	clathrin, light polypeptide (Lcb)	1852	3200.06	4555.87	1.72789		2.45998
Ehd2	EH-domain containing 2	2401.07	9634.2	5103.06	4.01246		2.12533
Arf6	ADP-ribosylation factor 6	1105.38	2439.85	3488.94	2.20726		3.15634
Chmp2b	charged multivesicular body protein 2B	875.281	2730.76	1831.19	3.11987		2.09211
Ret	ret proto-oncogene	343.297	1537	1431.21	4.47718		4.16903
Ldlrap1	low density lipoprotein receptor adaptor protein 1 (Arh1)	625.927	1522	1233.08	2.43159		1.97
H2-M3	histocompatibility 2	346.976	1124.01	1647.06	3.23944		4.7469
Grk5	G protein-coupled receptor kinase 5	397.94	1268	1185.36	3.18641		2.97874
H2-T10	histocompatibility 2	145.001	398	640	2.7448		4.41375
H2-T9	histocompatibility 2	110.389	275.36	541.778	2.49445		4.90791
Rab5b	RAB5B, member RAS oncogene family	65.9456	220.533	115.602	3.34416		1.75299
Ehd3	EH-domain containing 3	3674.51	17668.4	3347.55	4.80838
Arfgap3	ADP-ribosylation factor GTPase activating protein 3	1121.87	3225.24		2.87489
H2-Q1	histocompatibility 2	218.189	561.132		2.57177
Igf1r	Insulin growth factor 1 receptor	6154.01	8163.57	22804.1		2.7934	3.70557	Late Up
Dnm1	dynamin 1	371.87	382	926.85		2.42631	2.4924
Pip5k1a	phosphatidylinositol-4-phosphate 5-kinase, type 1 alpha	4816.16	3067.38	13977.5		4.55681	2.9022
Iqsec3	IQ motif and Sec7 domain 3		2192.59	6348.91		2.89562
Arap2	ArfGAP with RhoGAP domain	1225.9	1097.99	2993.87		2.72669	2.44218
H2-T24	histocompatibility 2	180.397	167.967	680.603		4.05201	3.7728
Hras1	Hras 1	24.4319	31.6653	131.902		4.1655	5.39875
Acvr1c	Activin 1 receptor type 1C	139.456	71.8149	437.241		6.08844	3.13533
Adrb2	Adrenergic receptor beta 2	97.5352	106.041	274.787		2.59132	2.81731
Rab11fip1	RAB11 family interacting protein 1 (class I)	30.7101	40.275	190.693		4.73478	6.20945
Pikfyve	phosphoinositide kinase, FYVE finger containing		35.5542	78.6722		2.21274
Hspa8	heat shock protein 8 (Hsp-73)	83844.2		216828			2.58609	Slow Up
Chmp5	charged multivesicular body protein 5	5797.78		15416			2.65894
H2-Bl	histocompatibility 2	744.547		2929.16			3.93416
Hspa2	HSP-70.2	1107.36		2882.7			2.60323
Smurf2	SMAD specific E3 ubiquitin protein ligase 2	709.947		1554.61			2.18975
Dnm2	dynamin 2	513.385		1268.02			2.46993
Chmp6	charged multivesicular body protein 6	341.694		838.125			2.45285
Traf6	TNF receptor-associated factor 6	164.471		461.24			2.80439
Iqsec1	IQ motif and Sec7 domain 1	68.8743		148.419			2.15493
Pdcd6ip	programmed cell death 6 interacting protein (Aip1)	156.5	1232.47	379.668	7.8752	-3.24618	2.42599	Transient Down
Vascular smooth muscle contraction		expression level
Gene		P5	P10	Ad	FC 5-10	FC 10-Ad	FC 5-Ad	Kinetics
Myh11	myosin, heavy polypeptide 11, smooth muscle	459.816	1333.02	3065.54	2.89903	2.2997	6.66688	Constant Up
Mylk	myosin, light polypeptide kinase	316.785	849.232	1768.29	2.68078	2.08223	5.58199
Prkch	protein kinase C, eta	89.5831	232.371	897.1	2.59392	3.86064	10.0142
Pla2g4a	phospholipase A2, group IVA (cytosolic, calcium-dependent)	271.193	904.924	3635.23	3.33683	4.01717	13.4046
Ppp1r14a	protein phosphatase 1, regulatory (inhibitor) subunit 14A	1128.67	3313.61	3643.14	2.93585		3.22782	Early Up
Myl9	myosin, light polypeptide 9, regulatory	14642.6	103722	105392	7.08358		7.19765
Acta2	actin, alpha 2, smooth muscle, aorta	7840.14	30786	23601.6	3.92672		3.01035
Itpr3	inositol 1,4,5-triphosphate receptor 3	3262.79	11784	16768.4	3.61164		5.13927
Gucy1b3	guanylate cyclase 1, soluble, beta 3	2636.76	5656	6604.58	2.14506		2.50481
Rhoa	ras homolog gene family, member A	1747.61	4761	5071.64	2.72429		2.90204
Gucy1a2	guanylate cyclase 1, soluble, alpha 2	1107.33	2685	2768.97	2.42476		2.50059
Mrvi1	murine retrovirus integration site 1	674.226	2225	3144.82	3.30008		4.66434
Cald1	caldesmon 1	699.094	2701	2795.48	3.86357		3.99871
Prkg1	protein kinase, cGMP-dependent, type I	237.058	586.658	778.992	2.47475		3.28609
Calcrl	calcitonin receptor-like	51.5482	155.548	192.7	3.01752		3.73826
Kcnmb1	potassium large conductance calcium-activated channel, subfamily M	99.0469	639.886	462.272	6.46043		4.6672
Ednra	Edendothelin receptor type A (ETa)	2635.94	5678.55		2.15428
Actg2	actin, gamma 2, smooth muscle, enteric	242.888	1858.25		7.65065
Npr1	natriuretic peptide receptor 1	177.825	429.515		2.41538
Agtr1a	angiotensin II receptor, type 1a (AT1a)	93.7053	305.308		3.25818
Plcb1	phospholipase C, beta 1	1037.25	1291.29	3658		2.83282	3.52664	Late Up
Rock1	Rho-associated coiled-coil containing protein kinase 1	532.49		1209.67			2.27172
Ramp1	receptor (calcitonin) activity modifying protein 1	108.091	84.4247	209.288		2.47899	1.93621
Pla2g2d	phospholipase A2, group IID	16.8802	11.3724	94.3687		8.29806	5.59051
Adra1d	adrenergic receptor, alpha 1d	14.4268	27.5252	103.796		3.77094	7.19466
Agtr1b	angiotensin II receptor, type 1b (AT1b)		15.9646	47.9729		3.00495
Calm1	calmodulin 1	66791.7		151187			2.26356	Slow Up
Myl6	myosin, light polypeptide 6, alkali, smooth muscle and non-muscle	23681.7		55706.4			2.35229
Itpr1	inositol 1,4,5-trisphosphate receptor 1	7600.27		19574.1			2.57545
Adcy4	adenylate cyclase 4	3009.8		6807.89			2.2619
Mapk3	mitogen-activated protein kinase 3	2286.17		5567.34			2.43523
Plcb3	phospholipase C, beta 3	2088.81		4384.33			2.09896
Plcb4	phospholipase C, beta 4	1807.39		4634.49			2.56419
Map2k1	mitogen-activated protein kinase kinase 1	1356.43		3484.96			2.56921
Adcy2	adenylate cyclase 2	633.904		1413.64			2.23006
Gna12	guanine nucleotide binding protein, alpha 12	77.0423		172.737			2.24211
Agtr1b	angiotensin II receptor, type 1b	10.8462		45.6967			4.21316
Myl6b	myosin, light polypeptide 6B	1746.56	722.077	677.032	-2.4188		-2.57972	Early Down
Pla2g1b	phospholipase A2, group IB (pancreas)	327.159	108.506	55.54	-3.01512		-5.8905
Pla2g4e	phospholipase A2, group IVE (PLA2 epsillon)	375.614	172.268	151.925	-2.18041		-2.47236
Prkx	protein kinase, X-linked	772.084	240.535	201.509	-3.20986		-3.83151
Plcb2	phospholipase C, beta 2	119.502	34.5922	20.482	-3.4546		-5.83449
Cacna1d	calcium channel, voltage-dependent, L type, alpha 1D subunit	483.347	208.151		-2.3221
Kcnu1	potassium channel, subfamily U, member 1	286.65	116.247		-2.46587
Pla2g3	phospholipase A2, group III	3278.87	3658.52	228.331		-16.0228	-14.3601	Late Down
Pla2g4b	phospholipase A2, group IVB (cytosolic)	11675.7		4385.75			-2.66219	Slow Down
Adra1b	adrenergic receptor, alpha 1b	2052.73		859.812			-2.38742
Cacna1s	calcium channel, voltage-dependent, L type, alpha 1S subunit	1663.38		194.652			-8.5454
Leukocyte transendothelial migration		expression level
Gene		P5	P10	Ad	FC 5-10	FC 10-Ad	FC 5-Ad	Kinetics
Esam	endothelial cell-specific adhesion	10669.4	25171	30751	2.35919	1.22168	2.88218	Constant Up
Cxcl12	chemokine (C-X-C motif) ligand 1	9343.47	31598.3	225881	3.38186	7.14851	24.1753
Cldn5	Claudin 5	69376.7	201423	238565	2.90332		3.43869	Early Up
Myl9	myosin, light polypeptide 9, regulatory	14642.6	103722	105392	7.08358		7.19765
Ctnna1	catenin (cadherin associated protein), alpha 1	11687.9	25056	33828	2.14375		2.89427
Msn	moesin	10658	24549	22999.4	2.30334		2.15795
F11r	F11 receptor (JCam1)	5264.58	12478	14430.8	2.37018		2.74111
Cdh5	cadherin 5	32539.9	83998		2.58138
Rhoa	ras homolog gene family, member A	1747.61	4761	5071.64	2.72429		2.90204
Vcl	vinculin	1473.5	4710	3364	3.19647		2.283
Ocln	occludin	322.989	995.719	1754.81	3.08282		5.43302
Plcg2	phospholipase C, gamma 2	549.28	2068.04		3.765
Pxn	paxillin	364.785	1421.25		3.89614
Itgb1	integrin beta 1 (fibronectin receptor beta)	448.46	1084.75		2.41884
Ctnna3	catenin (cadherin associated protein), alpha 3	232.672	635.019		2.72925
Icam1	intercellular adhesion molecule 1	137.019	684	407.908	4.99201		2.97702
Mapk14	mitogen-activated protein kinase 14	102.871	500.699	302.809	4.86727		2.94359
Cldn22	Claudin 22	36.8064	177.727	124.167	4.8287		3.37351
Pecam1	platelet/endothelial cell adhesion molecule 1	731.768	1364.99	4124.27		3.02147	5.63603	Late Up
Rapgef4	Rap guanine nucleotide exchange factor (GEF) 4	51.5074	93.2749	367.515		3.94013	7.13519
Actn4	actinin alpha 4	13214.4		28808.1			2.18006	Slow Up
Myl12b	myosin, light chain 12B, regulatory	9585.15		22351.8			2.33192
Jam2	junction adhesion molecule 2	4260		9486			2.22676
Cldn11	claudin 11	1712.93		4036.4			2.35643
Mapk12	mitogen-activated protein kinase 12	1244.31		3147.77			2.52972
Rap1a	RAS-related protein-1a	1084		2295			2.11716
Rock1	Rho-associated coiled-coil containing protein kinase 1	532.49		1209.67			2.27172
Vcam1	vascular cell adhesion molecule 1	435.726		1330.54			3.05361
Arhgap5	Rho GTPase activating protein 5	391.08		862.939			2.20656
Pik3cb	phosphatidylinositol 3-kinase, catalytic, beta polypeptide	302.085		952.315			3.15248
Pik3ca	phosphatidylinositol 3-kinase, catalytic, alpha polypeptide	292.084		686.105			2.349
Itgam	integrin alpha M	103308	28686.5	32273.7	-3.60128		-3.20101	Early Down
Actn2	actinin alpha 2	1945	194.6		-9.99488
Cldn13	claudin 13	53.1177	18.2822		-2.90543
Drug metabolism		expression level
Gene		P5	P10	Ad	FC 5-10	FC 10-Ad	FC 5-Ad	Kinetics
Maob	monoamine oxidase B	227.798	729.365	3530.28	3.20181	4.84022	15.4974	Constant Up
Fmo5	flavin containing monooxygenase 5	209.515	583.877	1883.32	2.7868	3.22554	8.98893
Cyp2e1	cytochrome P450, family 2, subfamily e, polypeptide 1	15.148	82.0656	251.482	5.41758	3.0644	16.6016
Aldh1a3	aldehyde dehydrogenase family 1, subfamily A3	22.9736	49.8999	154.628	2.17205	3.09876	6.73066
Adh1	alcohol dehydrogenase 1	1046.27	3708.47	762.916	3.54446	0.205723		Early Up
Gstm1	glutathione S-transferase, mu 1	5712.4	8177.48	18490.8		2.26119	3.23696	Late Up
Gstm3	glutathione S-transferase, mu 3	527.854	933.3	1944.83		2.08382	3.68441
Gstm4	glutathione S-transferase, mu 4	289.448	456.279	1210.96		2.65399	4.18369
Gstt1	glutathione S-transferase, theta 1		1040.46	2442.05		2.34707
Fmo2	flavin containing monooxygenase 2	100	85	1635.14		19.237	16.3514
Cyp2d22	cytochrome P450, family 2, subfamily d, polypeptide 22	173.686	244.167	986.487		4.04021	5.67973
Gstk1	glutathione S-transferase kappa 1	2001.05		4587.32			2.29246	Slow Up
Gstm2	glutathione S-transferase, mu 2	1293.56		4650.6			3.5952
Maoa	monoamine oxidase A	1010.06		3510.63			3.47568
Gstt2	glutathione S-transferase, theta 2	550.729		1298.18			2.35721
Aox1	monoamine oxidase A	422.955		955.155			2.25829
Gstm7	glutathione S-transferase, mu7	303.127		960.438			3.16843
Gsto2	glutathione S-transferase omega 2	143.99		321.495			2.23275
Ugt1a6b	UDP glucuronosyltransferase 1 family, polypeptide A6B	4193.29	2365.53	517.295		-4.57288	-8.10619	Late Down
Cyp3a13	cytochrome P450, family 3, subfamily a, polypeptide 13	434.116		148.898			-2.91553	Slow Down
Glutathione metabolism		expression level
Gene		P5	P10	Ad	FC 5-10	FC 10-Ad	FC 5-Ad	Kinetics
Ggt5	gamma-glutamyltransferase 5	102.271	280.512	654.729	2.74285	2.33405	6.40194	Constant Up
Gstm2	glutathione S-transferase, mu 2	1258.78	2836	4650.6	2.25298		3.69453	Early Up
Gstt2	glutathione S-transferase, theta	552.865	1243	1298.18	2.24829		2.3481
Gstm1	glutathione S-transferase, mu 1	5712.4	8177.48	18490.8		2.26119	3.23696	Late Up
Gstm3	glutathione S-transferase, mu 3	527.854	933.3	1944.83		2.08382	3.68441
Gstm4	glutathione S-transferase, mu 4	289.448	456.279	1210.96		2.65399	4.18369
Rrm2b	ribonucleotide reductase M2 B	63.5913	109.313	271.006		2.47919	4.26169
Ggt1	gamma-glutamyltransferase 1	121.99	155.997	861.792		5.5244	7.06445
Gstp1	glutathione S-transferase, pi 1	2337.5		5397.28			2.30899	Slow Up
Gstk1	glutathione S-transferase kappa 1	2001.05		4587.32			2.29246
Gstm7	glutathione S-transferase, mu 7	303.127		960.438			3.16843
G6pd2	glucose-6-phosphate dehydrogenase 2	27.4082		75.1776			2.74288
Gpx6	glutathione peroxidase 6	9.79234		31.2646			3.19276
Gsto2	glutathione S-transferase omega 2	143.99		321.495			2.23275
Gpx1	glutathione peroxidase 1	81791.4	28947	24073.5	-2.82555		-3.39757	Early Down
Gpx2	glutathione peroxidase 2	2334.37	581.747	543.331	-4.01269		-4.2964
Odc1	ornithine decarboxylase, structural 1	8608	6141	2025		-3.03259	-4.25086	Late Down
Rrm2	ribonucleotide reductase M2	2656.69	4179.98	353.67		-11.8189	-7.51178
DNA replication		expression level
Gene		P5	P10	Ad	FC 5-10	FC 10-Ad	FC 5-Ad	Kinetics
Lig1	ligase I, DNA, ATP-dependent	8837.57	5935.6	2361.61		-2.51337	-3.74218	Late Down
Mcm7	minichromosome maintenance deficient 7	4223.43	4850.86	1581.43		-3.06739	-2.67064
Fen1	flap structure specific endonuclease 1		4287.18	1627.26		-2.6346
Mcm5	minichromosome maintenance deficient 5, cell division cycle 46	1419.56	2645.74	523.741		-5.05162	-2.71043
Mcm3	minichromosome maintenance deficient 3		5319.25	1729.17		-3.07618
Rfc4	replication factor C (activator 1) 4		2384.5	850.123		-2.80489
Rfc5	replication factor C (activator 1) 5		2395.71	881.092		-2.71903
Mcm2	minichromosome maintenance deficient 2 mitotin		1597.52	365.344		-4.37264
Pole	polymerase (DNA directed), epsilon	1203.31	1559.42	142.09		-10.9749	-8.46868
Dna2	DNA replication helicase/nuclease 2	93.2744	96.7464	33.4727		-2.89031	-2.78658
Sphingolipid metabolism		expression level
Gene		P5	P10	Ad	FC 5-10	FC 10-Ad	FC 5-Ad	Kinetics
Sgms1	sphingomyelin synthase 1	4495.82	12429.1	59309.3	2.76458	4.77183	13.1921	Constant Up
Degs2	delta(4)-desaturase, sphingolipid 2	768.448	3472.49	22756.9	4.51883	6.55347	29.614
Acer2	alkaline ceramidase 2	60.3115	184.473	704.482	3.05867	3.81889	11.6807
Sgms2	sphingomyelin synthase 2	68.392	204.71	432.066	2.99319	2.11063	6.3175
Asah2	vN-acylsphingosine amidohydrolase 2	68.309	256.11	255.026	3.74928	0.995768	3.73341
Ppap2a	phospholipid phosphatase 1	120.678	583.925		4.8387			Early Up
Neu3	neuraminidase 3	84.6403	164.421	338.231		2.05711	3.9961	Late Up
Ugt8a	UDP galactosyltransferase 8A	84.7833	134.681	533.389		3.96037	6.2912
Sgpp2	sphingosine-1-phosphate phosphotase 2	121.166		696.341			5.74698	Slow Up
Sphk1	sphingosine kinase 1	4797.36	3984	1626.71		-2.44911	-2.94912	Late Down
Glycosphingolipid biosynthesis		expression level
Gene		P5	P10	Ad	FC 5-10	FC 10-Ad	FC 5-Ad	Kinetics
B3gnt2	UDP-GlcNAc:betaGal beta-1,3-N-acetylglucosaminyltransferase 2	699.874	1598.83	3829.17	2.28446	2.39498	5.47123	Constant Up
Gcnt2	glucosaminyl (N-acetyl) transferase 2	715.135	1623.32	4110.88	2.26995	2.53239	5.7484
B3gnt3	UDP-GlcNAc:betaGal beta-1,3-N-acetylglucosaminyltransferase 3	12.2422	32.5354	73.421	2.65764	2.25665	5.99737
B4galt4	UDP-Gal:betaGlcNAc beta 1,4-galactosyltransferase, polypeptide 4	3006.47	3863.42	8674.63		2.24533	2.88532	Late Up
B3galt5	UDP-Gal:betaGlcNAc beta 1,3-galactosyltransferase, polypeptide 5	302.335	259.289	647.471		2.4971	2.14157
Fut9	fucosyltransferase 9		55.9073	119.628		2.13975
Fut4	fucosyltransferase 4		205.949	37.5462		-5.4852		Late Down
Histidine metabolism		expression level
Gene		P5	P10	Ad	FC 5-10	FC 10-Ad	FC 5-Ad	Kinetics
Maob	monoamine oxidase B	227.798	729.365	3530.28	3.20181	4.84022	15.4974	Constant Up
Aldh1a3	aldehyde dehydrogenase family 1, subfamily A3	22.9736	49.8999	154.628	2.17205	3.09876	6.73066
Ddc	dopa decarboxylase	3808.4	3235.85	11590.9		3.58204	3.04352	Late Up
Aldh2	aldehyde dehydrogenase 2, mitochondrial		4722.66	10677.1		2.26082
Aspa	aspartoacylase	460.56	360.052	1066.19		2.96122	2.31499
Taurine and hypotaurine metabolism		expression level
Gene		P5	P10	Ad	FC 5-10	FC 10-Ad	FC 5-Ad	Kinetics
Ggt5	gamma-glutamyltransferase 5	102.271	280.512	654.729	2.74285	2.33405	6.40194	Constant Up
Ado	2-aminoethanethiol (cysteamine) dioxygenase	23.2479	112.482	87.1617	4.83837		3.74923	Early Up
Gad1	glutamate decarboxylase 1		634.936	1634.89		2.57489		Late Up
Gad2	glutamic acid decarboxylase 2	2024.84	818.037		-2.47524			Early Down
Ggt7	gamma-glutamyltransferase 7	2193.91	988.541		-2.21934
VitaminB6 metabolism		expression level
Gene		P5	P10	Ad	FC 5-10	FC 10-Ad	FC 5-Ad	Kinetics
Pdxk	pyridoxal (pyridoxine, vitamin B6) kinase	13769	22833	51278.4		2.2458	3.72419	Late Up
Aox1	aldehyde oxidase 1	422.955		955.155			2.25829	Slow Up
Pnpo	pyridoxine 5'-phosphate oxidase	14186.2	3259.04	2780.16	-4.35287		-5.10265	Early Down
Psat1	phosphoserine aminotransferase 1	7962.84		3269.79			-2.43528	Slow Down
Expression level thresholds (fluorescence of Cy label)
	P5	P10	Ad
Top 10	> 5910	> 5655	> 5494
Top 25	> 1410	> 1415	> 1350
Top 50	> 205	> 148	> 161
Bottom	< 205	< 148
